# Supplementary material for: DNA identification of species of the Anopheles maculipennis complex and first record of An. daciae in Belgium
Source: Med Vet Entomol. 2021 May 5;35(3):442–50. doi: 10.1111/mve.12519 (PMC8453948; doi:10.1111/mve.12519)
Supplement: Supplementary file 1 — Appendix S1. Generated COI haplotypes aligned using ClustalW in Geneious® Prime. [file MVE-35-442-s004.fasta]

>KM258216, Anopheles plumbeus
TACATTATATTTTATTTTTGGAGCCTGAGCTGGGATAGTAGGTACATCATTAAGAATTTTAATTCGAGTAGAATTAGGACATCCAGGAGCATTTATTGGAGATGACCAAATTTATAATGTAATTGTTACAGCTCATGCATTTATCATAATTTTTTTTATAGTTATACCTATTATAATTGGAGGATTTGGAAATTGATTAGTTCCTTTGATACTAGGAGCTCCAGATATAGCTTTTCCACGAATAAATAATATAAGATTTTGAATATTACCCCCTTCTATTACATTATTAATTACTAGAAGTATAGTAGAAAATGGAGCTGGGACAGGGTGAACTGTTTATCCCCCTCTATCCTCAGGAATTGCACATGCTGGAGCTTCTGTTGATTTAGCAATTTTCTCTCTTCATTTAGCAGGAATTTCTTCCATTCTAGGTGCAGTAAATTTTATTACAACAGTAATTAACATACGTGCCCCCGGTATTACATTAGATCGAATGCCTTTATTTGTTTGATCTGTAGTAATTACAGCTATTTTATTATTACTGTCTTTACCCGTATTAGCTGGTGCAATTACAATATTATTAACAGACCGAAATTTAAATACTTCATTTTTTGACCCTGCAGGAGGGGGTGACCCTATTTTATATCAACATTTATTT
>Anopheles atroparvus, Haplotype 1
AACTTTATATTTTATTTTCGGAGCTTGAGCAGGAATAGTAGGAACTTCATTAAGTATTTTAATTCGTGCTGAATTAGGGCACCCTGGAGCTTTTATTGGAGATGATCAAATTTATAATGTTATTGTAACAGCTCATGCTTTTATTATAATTTTCTTTATAGTTATACCTATTATAATTGGAGGATTTGGAAACTGATTAGTTCCTTTAATACTAGGAGCCCCAGATATAGCTTTCCCTCGAATAAATAATATAAGTTTTTGAATATTACCCCCTTCTTTAACTTTATTGATTTCTAGAAGTATAGTAGAAAATGGGGCTGGAACAGGGTGAACTGTTTATCCTCCTTTATCTTCTGGGATTGCCCACGCAGGAGCTTCAGTAGATTTAGCCATTTTTTCATTACATTTAGCAGGAATTTCTTCAATTTTAGGAGCTGTAAATTTTATTACAACTGTAATTAATATACGATCTCCTGGTATTACTCTTGATCGTATACCTTTATTTGTATGATCTGTTGTAATTACAGCAGTATTATTATTATTATCATTACCAGTTTTAGCCGGAGCTATTACAATATTATTAACTGACCGAAATTTAAATACTTCATTTTTCGACCCAGCAGGAGGAGGAGACCCAATTTTATATCAACATTTATTT
>Anopheles atroparvus, Haplotype 3
AACTTTATATTTTATTTTCGGAGCTTGAGCAGGAATAGTAGGAACTTCATTAAGTATTTTAATTCGTGCTGAATTAGGGCACCCTGGAGCTTTTATTGGAGATGATCAAATTTATAATGTTATTGTAACAGCTCATGCTTTTATTATAATTTTCTTTATAGTTATACCTATTATAATTGGAGGATTTGGAAACTGATTAGTTCCTTTAATACTAGGAGCCCCAGATATAGCTTTCCCTCGAATAAATAATATAAGTTTTTGAATATTGCCCCCTTCTTTAACTTTATTGATTTCTAGAAGTATAGTAGAAAATGGGGCTGGAACAGGGTGAACTGTTTATCCTCCTTTATCTTCTGGAATTGCCCACGCAGGAGCTTCAGTAGATTTAGCCATTTTTTCATTACATTTAGCAGGAATTTCTTCAATTTTAGGGGCTGTAAATTTTATTACAACTGTAATTAATATACGATCTCCTGGTATTACTCTTGATCGTATACCTTTATTTGTATGATCTGTTGTAATTACAGCAGTATTATTATTATTATCATTACCAGTTTTAGCCGGAGCTATTACAATATTATTAACTGACCGAAATTTAAATACTTCATTTTTCGACCCAGCAGGAGGAGGAGACCCAATTTTATATCAACATTTATTT
>Anopheles atroparvus, Haplotype 2
AACTTTATATTTTATTTTCGGAGCTTGAGCAGGAATAGTAGGAACTTCATTAAGTATTTTAATTCGTGCTGAGTTAGGGCACCCTGGAGCTTTTATTGGAGATGATCAAATTTATAATGTTATTGTAACAGCTCATGCTTTTATTATAATTTTCTTTATAGTTATACCTATTATAATTGGAGGATTTGGGAACTGATTAGTTCCTTTAATACTAGGAGCCCCAGATATAGCTTTCCCTCGAATAAATAATATAAGTTTTTGAATATTACCTCCTTCTTTAACTTTATTGATTTCTAGAAGTATAGTAGAAAATGGGGCTGGAACAGGATGAACTGTTTATCCTCCTTTATCTTCTGGAATTGCTCACGCAGGAGCTTCAGTAGATTTAGCCATTTTTTCATTACATTTAGCAGGAATTTCTTCAATTTTAGGAGCTGTAAATTTTATTACAACTGTAATTAATATGCGATCTCCTGGTATTACTCTTGATCGTATACCTTTATTTGTATGATCTGTTGTAATTACAGCAGTATTATTATTATTATCATTACCAGTTTTAGCCGGAGCTATTACAATATTATTAACTGACCGAAATTTAAATACTTCATTTTTCGACCCAGCAGGAGGAGGAGACCCAATTTTATATCAACATTTATTT
>Anopheles atroparvus, Haplotype 4
AACTTTATATTTTATTTTCGGAGCTTGAGCAGGAATAGTAGGAACTTCATTAAGTATTTTAATTCGTGCTGAATTAGGACACCCTGGAGCTTTTATTGGAGATGATCAAATTTATAATGTTATTGTAACAGCTCATGCTTTTATTATAATTTTCTTTATAGTTATACCTATTATAATTGGAGGATTTGGGAACTGATTAGTTCCTTTAATACTAGGAGCCCCAGATATAGCTTTCCCTCGAATAAATAATATAAGTTTTTGAATATTACCCCCTTCTTTAACTTTATTGATTTCTAGAAGTATAGTAGAAAATGGGGCTGGAACAGGATGAACTGTTTATCCTCCTTTATCTTCTGGAATTGCTCACGCAGGAGCTTCAGTAGATTTAGCCATTTTTTCATTACATTTAGCAGGAATTTCTTCAATTTTAGGGGCTGTAAATTTTATTACAACTGTAATTAATATACGATCTCCTGGTATTACTCTTGATCGTATACCTTTATTTGTATGATCTGTTGTAATTACAGCAGTATTATTATTATTATCATTACCAGTTTTAGCTGGAGCTATTACAATATTATTAACTGACCGAAATTTAAATACTTCATTTTTCGATCCAGCAGGAGGAGGAGACCCAATTTTATATCAACATTTATTT
>Anopheles atroparvus, Haplotype 5
AACTTTATATTTTATTTTCGGAGCTTGAGCAGGAATAGTAGGAACTTCATTAAGTATTTTAATTCGTGCTGAATTAGGACACCCTGGAGCTTTTATTGGAGATGATCAAATTTATAATGTTATTGTAACAGCTCATGCTTTTATTATAATTTTCTTTATAGTTATACCTATTATAATTGGAGGATTTGGGAACTGATTAGTTCCTTTAATACTAGGGGCCCCAGATATAGCTTTCCCTCGAATAAATAATATAAGTTTTTGAATATTACCCCCTTCTTTAACTTTATTGATTTCTAGAAGTATAGTAGAAAATGGGGCTGGAACAGGATGAACTGTTTATCCTCCTTTATCTTCTGGAATTGCTCACGCAGGAGCTTCAGTAGATTTAGCCATTTTTTCATTACATTTAGCAGGAATTTCTTCAATTTTAGGGGCTGTAAATTTTATTACAACTGTAATTAATATACGATCTCCTGGTATTACTCTTGATCGTATACCTTTATTTGTATGATCTGTTGTAATTACAGCAGTATTATTATTATTATCATTACCAGTTTTAGCCGGAGCTATTACAATATTATTAACTGACCGAAATTTAAATACTTCATTTTTCGACCCAGCAGGGGGGGGAGACCCAATTTTATATCAACATTTATTT
>Anopheles atroparvus, Haplotype 6
AACTTTATATTTTATTTTCGGAGCTTGAGCAGGAATAGTAGGAACTTCATTAAGTATTTTAATTCGTGCTGAATTAGGACACCCTGGAGCTTTTATTGGAGATGATCAAATTTATAATGTTATTGTAACAGCTCATGCTTTTATTATAATTTTCTTTATAGTTATACCTATTATAATTGGAGGATTTGGGAACTGATTAGTTCCTTTAATACTAGGAGCCCCAGATATAGCTTTCCCTCGAATAAATAATATAAGTTTTTGAATATTACCCCCTTCTTTAACTTTATTGATCTCTAGAAGTATAGTAGAAAATGGGGCTGGAACAGGATGAACTGTTTATCCTCCTTTATCTTCTGGAATTGCTCACGCAGGAGCTTCAGTAGATTTAGCCATTTTTTCATTACATTTAGCAGGAATTTCTTCAATTTTAGGAGCTGTAAATTTTATTACAACTGTAATTAATATACGATCTCCTGGTATTACTCTTGATCGTATACCTTTATTTGTATGATCTGTTGTAATTACAGCAGTATTATTATTATTATCATTACCAGTTTTAGCCGGAGCTATTACAATATTATTAACTGACCGAAATTTAAATACTTCATTTNNNNNNNNNNNNNNNNNNNNNNNNNNNNNNNNNNNNNNNNNNNNNNNN
>Anopheles maculipennis s.s., Haplotype 38
AACTTTATATTTTATTTTCGGAGCTTGAGCAGGAATAGTAGGAACTTCATTAAGTATTTTAATTCGTGCTGAATTAGGACACCCTGGAGCTTTTATTGGGGATGATCAAATTTATAATGTTATTGTAACAGCTCATGCTTTTATTATAATTTTCTTTATAGTTATACCTATTATAATTGGAGGATTTGGAAACTGATTAGTTCCTTTAATATTAGGAGCACCAGATATGGCTTTCCCTCGAATAAATAATATAAGTTTTTGAATATTACCCCCTTCTTTAACTTTATTGATTTCTAGAAGTATAGTAGAAAACGGAGCTGGAACAGGGTGAACTGTTTATCCCCCTTTATCCTCTGGAATTGCTCACGCAGGGGCTTCAGTAGATTTAGCTATTTTTTCATTACATTTAGCAGGGATTTCTTCAATTTTAGGAGCTGTGAATTTTATTACAACTGTAATTAATATACGATCTCCTGGAATTACTCTTGATCGAATACCTTTATTTGTATGATCTGTTGTAATTACAGCAGTATTATTATTATTATCATTACCAGTTTTAGCTGGAGCTATTACAATATTATTAACTGATCGAAATTTAAATACTTCATTTTTCGACCCAGCAGGGGGAGGAGATCCAATTTTATATCAACATTTATTT
>Anopheles maculipennis s.s., Haplotype 1
AACTTTATATTTTATTTTCGGAGCTTGAGCAGGAATAGTAGGAACTTCATTAAGTATTTTAATTCGTGCTGAATTAGGACACCCTGGAGCTTTTATTGGGGATGATCAAATTTATAATGTTATTGTAACAGCTCATGCTTTTATTATAATTTTCTTTATAGTTATACCTATTATAATTGGAGGATTTGGAAACTGATTAGTTCCTTTAATATTAGGAGCACCAGATATGGCTTTCCCTCGAATAAATAATATAAGTTTTTGAATATTACCTCCCTCTTTAACTTTATTGATTTCTAGAAGTATAGTAGAAAACGGAGCTGGAACAGGGTGAACTGTTTATCCTCCTTTATCCTCTGGAATTGCTCACGCAGGGGCTTCAGTAGATTTAGCTATTTTTTCATTACATTTAGCAGGGATTTCTTCAATTTTAGGAGCTGTAAATTTTATTACAACTGTAATTAATATACGATCTCCTGGAATTACTCTTGATCGAATACCTTTATTTGTATGATCTGTTGTAATTACAGCAGTATTATTATTATTATCATTACCAGTTTTAGCTGGAGCTATTACAATATTATTAACTGATCGAAATTTAAATACTTCATTTTTCGACCCAGCAGGAGGAGGAGATCCAATTTTATATCAACATTTATTT
>Anopheles maculipennis s.s., Haplotype 3
AACTTTATATTTTATTTTCGGAGCTTGAGCAGGAATAGTAGGAACTTCATTAAGTATTTTAATTCGTGCTGAATTAGGGCATCCTGGAGCTTTTATTGGGGATGATCAAATTTATAATGTTATTGTAACAGCTCATGCTTTTATTATAATTTTCTTTATAGTTATACCTATTATAATTGGAGGATTTGGAAACTGATTAGTTCCTTTAATATTAGGAGCACCAGATATGGCTTTCCCTCGAATAAATAATATAAGTTTTTGAATATTACCTCCTTCTTTAACTTTATTGATTTCTAGAAGTATAGTAGAAAACGGAGCTGGAACAGGATGAACTGTTTATCCTCCTTTATCCTCTGGAATTGCTCACGCAGGGGCTTCAGTAGATTTAGCTATTTTTTCATTACATTTAGCAGGGATTTCTTCAATTTTAGGAGCTGTGAATTTTATTACAACTGTAATTAATATACGATCTCCTGGAATTACTCTTGATCGAATACCTTTATTTGTATGATCTGTTGTAATTACAGCAGTATTATTATTATTATCATTACCAGTTTTAGCTGGAGCTATTACAATATTATTAACTGATCGAAATTTAAATACTTCATTTTTCGACCCAGCAGGGGGAGGAGATCCAATTTTATATCAACATTTATTT
>Anopheles maculipennis s.s., Haplotype 12
AACTTTATATTTTATTTTCGGAGCTTGAGCAGGAATAGTAGGAACTTCATTAAGTATTTTAATTCGTGCTGAATTAGGGCACCCTGGAGCTTTTATTGGGGATGATCAAATTTATAATGTTATTGTAACAGCTCATGCTTTTATTATAATTTTCTTTATAGTTATACCTATTATAATTGGAGGATTTGGAAACTGATTAGTTCCTTTAATATTAGGAGCACCAGATATGGCTTTCCCTCGAATAAATAATATAAGTTTTTGAATATTACCTCCTTCTTTAACTTTATTGATTTCTAGAAGTATAGTAGAAAACGGAGCTGGAACAGGGTGAACTGTTTATCCTCCTTTATCCTCTGGAATTGCTCACGCAGGGGCTTCAGTAGATTTAGCTATTTTTTCCTTACATTTAGCAGGGATTTCTTCAATTTTAGGAGCTGTGAATTTTATTACAACTGTAATTAATATACGATCTCCTGGAATTACTCTTGATCGAATACCTTTATTTGTATGATCTGTTGTAATTACAGCAGTATTATTATTATTATCATTACCAGTTTTAGCTGGAGCTATTACAATATTATTAACTGATCGAAATTTAAATACTTCATTTTTCGACCCAGCAGGGGGAGGGGATCCAATTTTATATCAACATTTATTT
>Anopheles maculipennis s.s., Haplotype 4
AACTTTATATTTTATTTTCGGAGCTTGAGCAGGAATAGTAGGAACTTCATTAAGTATTTTAATTCGTGCTGAATTAGGGCACCCTGGAGCTTTTATTGGGGATGATCAAATTTATAATGTTATTGTAACAGCTCATGCTTTTATTATAATTTTCTTTATAGTTATACCTATTATAATTGGAGGATTTGGAAACTGATTAGTTCCTTTAATATTAGGAGCACCAGATATGGCTTTCCCTCGAATAAATAATATAAGTTTTTGAATATTACCTCCTTCTTTAACTTTATTGATTTCTAGAAGTATAGTAGAAAACGGGGCTGGAACAGGGTGAACTGTTTATCCTCCTTTATCCTCTGGAATTGCTCACGCAGGGGCTTCAGTAGATTTAGCTATTTTTTCATTACATTTAGCAGGGATTTCTTCAATTTTAGGAGCTGTGAATTTTATTACAACTGTAATTAATATACGATCTCCTGGAATTACTCTTGATCGAATACCTTTATTTGTATGATCTGTTGTAATTACAGCAGTATTATTATTATTATCATTACCAGTTTTAGCTGGAGCTATTACAATATTATTAACTGATCGAAATTTAAATACTTCATTTTTCGACCCAGCAGGGGGAGGAGACCCAATTTTATATCAACATTTATTT
>Anopheles maculipennis s.s., Haplotype 5
AACTTTATATTTTATTTTCGGAGCTTGAGCAGGAATAGTAGGAACTTCATTAAGTATTTTAATTCGTGCTGAATTAGGGCACCCTGGAGCTTTTATTGGGGATGATCAAATTTATAATGTTATTGTAACAGCTCATGCTTTTATTATAATTTTCTTTATAGTTATACCTATTATAATTGGAGGATTTGGAAACTGATTAGTTCCTTTAATATTAGGAGCACCAGATATGGCTTTCCCTCGAATAAATAATATAAGTTTTTGAATATTACCTCCTTCTTTAACTTTATTGATTTCTAGAAGTATAGTAGAAAACGGAGCTGGAACAGGGTGAACTGTTTATCCTCCTTTATCCTCTGGAATTGCTCACGCAGGGGCTTCAGTAGATTTAGCTATTTTTTCATTACATTTAGCAGGGATTTCTTCAATTTTAGGAGCTGTGAATTTTATTACAACTGTAATTAATATACGATCTCCTGGAATTACTCTTGATCGAATACCTTTATTTGTATGATCTGTTGTAATTACAGCAGTATTATTATTATTATCATTACCAGTTTTAGCTGGAGCTATTACAATATTATTAACTGATCGAAATTTAAATACTTCATTTTTCGACCCAGCAGGGGGAGGAGATCCAATTTTATATCAACATTTATTT
>Anopheles maculipennis s.s., Haplotype 34
AACTTTATATTTTATTTTCGGAGCTTGAGCAGGAATAGTAGGAACTTCATTAAGTATTTTAATTCGTGCTGAATTAGGGCACCCTGGAGCTTTTATTGGGGATGATCAAATTTATAATGTTATTGTAACAGCTCATGCTTTTATTATAATTTTCTTTATAGTTATACCTATTATAATTGGAGGATTTGGAAACTGATTAGTTCCTTTAATATTAGGAGCACCAGATATGGCTTTCCCTCGAATAAATAATATAAGTTTTTGAATATTACCTCCTTCTTTAACTTTATTGATTTCTAGAAGTATAGTAGAAAACGGAGCTGGAACAGGGTGAACTGTTTATCCTCCTTTATCCTCTGGAATTGCTCACGCAGGGGCTTCAGTAGATTTAGCTATTTTTTCATTACATTTAGCAGGGATTTCTTCAATTTTAGGAGCTGTGAATTTTATTACAACTGTAATTAATATACGATCTCCTGGAATTACTCTTGATCGAATACCTTTATTTGTATGATCTGTTGTAATTACAGCAGTATTATTATTATTATCATTACCAGTTTTAGCTGGAGCTATTACAATATTATTAACTGATCGAAATTTAAATACTTCATTTTTCGACCCAGCAGGGGGAGGAGACCCAATTTTATATCAACATTTATTT
>Anopheles maculipennis s.s., Haplotype 6
AACTTTATATTTTATTTTCGGAGCTTGAGCAGGAATAGTAGGAACTTCATTAAGTATTTTAATTCGTGCTGAATTAGGACACCCTGGAGCTTTTATTGGGGATGATCAAATTTATAATGTTATTGTAACAGCTCATGCTTTTATTATAATTTTCTTTATAGTTATACCTATTATAATTGGAGGATTTGGAAACTGATTAGTTCCTTTAATATTAGGAGCACCAGATATGGCTTTCCCTCGAATAAATAATATAAGTTTTTGAATATTACCTCCTTCTTTAACTTTATTGATTTCTAGAAGTATAGTAGAAAACGGAGCTGGAACAGGGTGAACTGTTTATCCTCCTTTATCCTCTGGAATTGCTCACGCAGGGGCTTCAGTAGATTTAGCTATTTTTTCATTACATTTAGCAGGGATTTCTTCAATTTTAGGAGCTGTAAATTTTATTACAACTGTAATTAATATACGATCTCCTGGAATTACTCTTGATCGAATACCTTTATTTGTATGATCTGTTGTAATTACAGCAGTATTATTATTATTATCATTACCAGTTTTAGCTGGAGCTATTACAATATTATTAACTGATCGAAATTTAAATACTTCATTTTTCGACCCAGCAGGGGGAGGAGATCCAATTTTATATCAACATTTATTT
>Anopheles maculipennis s.s., Haplotype 39
AACTTTATATTTTATTTTCGGAGCTTGAGCAGGAATAGTAGGAACTTCATTAAGTATTTTAATTCGTGCTGAATTAGGACACCCTGGAGCTTTTATTGGGGATGATCAAATTTATAATGTTATTGTAACAGCTCATGCTTTTATTATAATTTTCTTTATAGTTATACCTATTATAATTGGAGGATTTGGAAACTGATTAGTTCCTTTAATATTAGGAGCACCAGATATGGCTTTCCCTCGAATAAATAATATAAGTTTTTGAATATTACCTCCTTCTTTAACTTTATTGATTTCTAGAAGTATAGTAGAAAACGGAGCTGGAACAGGGTGAACTGTTTATCCTCCTTTATCCTCTGGAATTGCTCACGCAGGGGCTTCAGTAGATTTAGCTATTTTTTCCTTACATTTAGCAGGGATTTCTTCAATTTTAGGAGCTGTAAATTTTATTACAACTGTAATTAATATACGATCTCCTGGAATTACTCTTGATCGAATACCTTTATTTGTATGATCTGTTGTAATTACAGCAGTATTATTATTATTATCATTACCAGTTTTAGCTGGAGCTATTACAATATTATTAACTGATCGAAATTTAAATACTTCATTTTTCGACCCAGCAGGGGGAGGAGATCCAATTTTATATCAACATTTATTT
>Anopheles maculipennis s.s., Haplotype 8
NNNNNNNNNNNNNNNNNNNGGAGCTTGAGCAGGAATAGTAGGAACTTCATTAAGTATTTTAATTCGTGCTGAATTAGGACACCCTGGAGCTTTTATTGGGGATGATCAAATTTATAATGTTATTGTAACAGCTCATGCTTTTATTATAATTTTCTTTATAGTTATACCTATTATAATTGGAGGATTTGGAAACTGATTAGTTCCTTTAATATTAGGAGCACCAGATATGGCTTTCCCTCGAATAAATAATATAAGTTTTTGAATATTACCTCCTTCTTTAACTTTATTGATTTCTAGAAGTATAGTAGAAAACGGAGCTGGAACAGGGTGAACTGTTTATCCTCCTTTATCCTCTGGAATTGCTCACGCAGGGGCTTCAGTAGATTTAGCTATTTTTTCATTACATTTAGCAGGAATTTCTTCAATTTTAGGAGCTGTGAATTTTATTACAACTGTAATTAATATACGATCTCCTGGAATTACTCTTGATCGAATACCTTTATTTGTATGATCTGTTGTAATTACAGCAGTATTATTATTATTATCATTACCAGTTTTAGCTGGAGCTATTACAATATTATTAACTGATCGAAATTTAAATACTTCATTTTTCGACCCAGCAGGGGGAGGAGACCCAATTTTATATCAACATTTATTT
>Anopheles maculipennis s.s., Haplotype 13
AACTTTATATTTTATTTTCGGAGCTTGAGCAGGAATAGTAGGAACTTCATTAAGTATTTTAATTCGTGCTGAATTAGGACACCCTGGAGCTTTTATTGGGGATGATCAAATTTATAATGTTATTGTAACAGCTCATGCTTTTATTATAATTTTCTTTATAGTTATACCTATTATAATTGGAGGATTTGGAAACTGATTAGTTCCTTTAATATTAGGAGCACCAGATATGGCTTTCCCTCGAATAAATAATATAAGTTTTTGAATATTACCTCCTTCTTTAACTTTATTGATTTCTAGAAGTATAGTAGAAAACGGAGCTGGAACAGGGTGAACTGTTTATCCTCCTTTATCTTCTGGAATTGCTCACGCAGGGGCTTCAGTAGATTTAGCTATTTTTTCATTACATTTAGCAGGGATTTCTTCAATTTTAGGAGCTGTGAATTTTATTACAACTGTAATTAATATACGATCTCCTGGAATTACTCTTGATCGAATACCTTTATTTGTATGATCTGTTGTAATTACAGCAGTATTATTATTATTATCATTACCAGTTTTAGCTGGAGCTATTACAATATTATTAACTGATCGAAATTTAAATACTTCATTTTTCGACCCAGCAGGGGGAGGAGATCCAATTTTATACCAACATTTATTT
>Anopheles maculipennis s.s., Haplotype 36
AACTTTATATTTTATTTTCGGAGCTTGAGCAGGAATAGTAGGAACTTCATTAAGTATTTTAATTCGTGCTGAATTAGGACACCCTGGAGCTTTTATTGGGGATGATCAAATTTATAATGTTATTGTAACAGCTCATGCTTTTATTATAATTTTCTTTATAGTTATACCTATTATAATTGGAGGATTTGGAAACTGATTAGTTCCTTTAATATTAGGAGCACCAGATATGGCTTTCCCTCGAATAAATAATATAAGTTTTTGAATATTACCTCCTTCTTTAACTTTATTGATTTCTAGAAGTATAGTAGAAAACGGAGCTGGAACAGGGTGAACTGTTTATCCTCCTTTATCCTCTGGAATTGCTCACGCAGGGGCTTCAGTAGATTTAGCTATTTTTTCATTACATTTAGCAGGGATTTCTTCAATTTTAGGAGCTGTGAATTTTATTACAACTGTAATTAATATACGATCTCCTGGAATTACTCTTGATCGAATACCTTTATTTGTGTGATCTGTTGTAATTACAGCAGTATTATTATTATTATCATTACCAGTTTTAGCTGGAGCTATTACAATATTATTAACTGATCGAAATTTAAATACTTCATTTTTCGACCCAGCAGGGGGAGGAGATCCAATTTTATATCAACATTTATTT
>Anopheles maculipennis s.s., Haplotype 7
AACTTTATATTTTATTTTCGGAGCTTGAGCAGGAATAGTAGGAACTTCATTAAGTATTTTAATTCGTGCTGAATTAGGACACCCTGGAGCTTTTATTGGGGATGATCAAATTTATAATGTTATTGTAACAGCTCATGCTTTTATTATAATTTTCTTTATAGTTATACCTATTATAATTGGAGGATTTGGAAACTGATTAGTTCCTTTAATATTAGGAGCACCAGATATGGCTTTCCCTCGAATAAATAATATAAGTTTTTGAATATTACCTCCTTCTTTAACTTTATTGATTTCTAGAAGTATAGTAGAAAACGGAGCTGGAACAGGGTGAACTGTTTATCCTCCTTTATCCTCTGGAATTGCTCACGCAGGGGCTTCAGTAGATTTAGCTATTTTTTCATTACATTTAGCAGGGATTTCTTCAATTTTAGGAGCTGTGAATTTTATTACAACTGTAATTAATATACGATCTCCTGGAATTACTCTTGATCGAATACCTTTATTTGTATGATCTGTTGTAATTACAGCAGTATTATTATTATTATCATTACCAGTTTTAGCTGGAGCTATTACAATATTATTAACTGATCGAAATTTAAATACTTCATTTTTCGACCCAGCAGGGGGAGGANNNNNNNNNNNNNNNNNNNNNNNNNNN
>Anopheles maculipennis s.s., Haplotype 23
AACTTTATATTTTATTTTCGGAGCTTGAGCAGGAATAGTAGGAACTTCTTTAAGTATTTTAATTCGTGCTGAATTAGGGCACCCTGGAGCTTTTATTGGAGATGATCAAATTTATAATGTTATTGTAACAGCTCATGCTTTTATTATAATTTTCTTTATAGTTATACCTATTATAATTGGAGGATTTGGAAACTGATTAGTTCCTTTAATATTAGGAGCACCAGATATGGCCTTCCCTCGAATAAATAATATAAGTTTTTGAATATTACCCCCTTCTTTAACTTTATTGATTTCTAGAAGTATAGTAGAAAATGGAGCTGGAACAGGATGAACTGTTTATCCTCCTTTATCTTCTGGAATTGCTCACGCAGGGGCTTCAGTAGATTTAGCTATTTTTTCGTTACATTTAGCAGGAATTTCTTCAATTTTAGGGGCTGTGAATTTTATTACAACTGTAATTAATATACGATCTCCTGGAATTACTCTTGATCGAATACCTTTATTTGTATGATCTGTTGTAATTACAGCAGTATTATTATTATTATCATTACCAGTTTTAGCTGGAGCTATTACAATATTATTAACTGACCGAAATTTAAATACTTCATTTTTCGACCCAGCAGGAGGAGGAGACCCAATTTTATATCAACATTTATTT
>Anopheles maculipennis s.s., Haplotype 28
AACTTTATATTTTATTTTCGGAGCTTGAGCAGGAATAGTAGGAACTTCTTTAAGTATTTTAATTCGTGCTGAATTAGGACACCCTGGAGCTTTTATTGGAGATGATCAAATTTATAATGTTATTGTAACAGCTCATGCTTTTATTATAATTTTCTTTATAGTTATACCTATTATAATTGGAGGATTTGGAAACTGATTAGTTCCTTTAATATTAGGAGCACCAGATATGGCCTTCCCTCGAATAAATAATATAAGTTTTTGAATATTACCTCCTTCTTTAACTTTATTAATTTCTAGAAGTATAGTAGAAAATGGGGCTGGAACAGGATGAACTGTTTATCCTCCTTTATCTTCTGGAATTGCTCACGCAGGGGCTTCAGTAGATTTAGCTATTTTTTCGTTACATTTAGCAGGAATTTCTTCAATTTTAGGGGCTGTGAATTTTATTACGACTGTAATTAATATACGATCTCCTGGGATTACTCTTGATCGAATACCTTTATTTGTATGATCTGTTGTAATTACAGCAGTATTATTATTATTATCATTACCAGTTTTAGCTGGAGCTATTACAATATTATTAACTGACCGAAATTTAAATACTTCATTTTTCGACCCAGCAGGAGGAGGGGACCCAATTTTATATCAACATTTATTT
>Anopheles maculipennis s.s., Haplotype 29
AACTTTATATTTTATTTTCGGAGCTTGAGCAGGAATAGTAGGAACTTCTTTAAGTATTTTAATTCGTGCTGAATTAGGACACCCTGGAGCTTTTATTGGAGATGATCAAATTTATAATGTTATTGTAACAGCCCATGCTTTTATTATAATTTTCTTTATAGTTATACCTATTATAATTGGAGGATTTGGAAACTGATTAGTTCCTTTAATATTAGGAGCACCAGATATGGCCTTCCCTCGAATAAATAATATAAGTTTTTGAATATTACCTCCTTCTTTAACTTTATTAATTTCTAGAAGTATAGTAGAAAATGGGGCTGGAACAGGATGAACTGTTTATCCTCCTTTATCTTCTGGAATTGCTCACGCAGGGGCTTCAGTAGATTTAGCTATTTTTTCGTTACATTTAGCAGGAATTTCTTCAATTTTAGGAGCTGTAAATTTTATTACAACTGTAATTAATATACGATCTCCTGGGATTACTCTTGATCGAATACCTTTATTTGTATGATCTGTTGTAATTACAGCAGTATTATTATTATTATCATTACCAGTTTTAGCTGGAGCTATTACAATATTATTAACTGACCGAAATTTAAATACTTCATTTTTCGACCCAGCAGGAGGAGGGGACCCAATTTTATATCAACATTTATTT
>Anopheles maculipennis s.s., Haplotype 26
AACTTTATATTTTATTTTCGGAGCTTGAGCAGGAATAGTAGGAACTTCTTTAAGTATTTTAATTCGTGCTGAATTAGGACACCCTGGAGCTTTTATTGGAGATGATCAAATTTATAATGTTATTGTAACAGCTCATGCTTTTATTATAATTTTCTTTATAGTTATACCTATTATAATTGGAGGATTTGGAAACTGATTAGTTCCTTTAATATTAGGAGCACCAGATATGGCCTTCCCTCGAATAAATAATATAAGTTTTTGAATATTACCTCCTTCTTTAACTTTATTAATTTCTAGAAGTATAGTAGAAAATGGGGCTGGAACAGGATGAACTGTTTATCCTCCTTTATCTTCTGGAATTGCTCACGCAGGGGCTTCAGTAGATTTAGCTATTTTTTCGTTACATTTAGCAGGAATTTCTTCAATTTTAGGGGCTGTAAATTTTATTACAACTGTAATTAATATACGATCTCCTGGGATTACTCTTGATCGAATACCTTTATTTGTATGATCTGTTGTAATTACAGCAGTATTATTATTATTATCATTACCAGTTTTAGCTGGAGCTATTACAATATTATTAACTGACCGAAATTTAAATACTTCATTTTTCGACCCAGCAGGAGGAGGGGACCCAATTTTATATCAACATTTATTT
>Anopheles maculipennis s.s., Haplotype 27
AACTTTATATTTTATTTTCGGAGCTTGAGCAGGAATAGTAGGAACTTCTTTAAGTATTTTAATTCGTGCTGAATTAGGACACCCTGGAGCTTTTATTGGAGATGATCAAATTTATAATGTTATTGTAACAGCTCATGCTTTTATTATAATTTTCTTTATAGTTATACCTATTATAATTGGAGGATTTGGAAACTGATTAGTTCCTTTAATATTAGGAGCACCAGATATGGCCTTCCCTCGAATAAATAATATAAGTTTTTGAATATTACCTCCTTCTTTAACTTTATTAATTTCTAGAAGTATAGTAGAAAATGGGGCTGGAACAGGATGAACTGTTTATCCTCCTTTATCTTCTGGAATTGCTCACGCAGGGGCTTCAGTAGATTTAGCTATTTTTTCGTTACATTTAGCAGGAATTTCTTCAATTTTAGGGGCTGTAAATTTTATTACAACTGTAATTAATATACGATCTCCTGGGATTACTCTTGATCGAATACCTTTATTTGTATGATCTGTTGTAATTACAGCAGTATTATTATTATTATCATTACCAGTTTTAGCTGGAGCTATTACAATATTATTAACTGACCGAAATTTAAATACTTCATTTTTCGACCCAGCAGGAGGGGGGGACCCAATTTTATATCAACATTTATTT
>Anopheles maculipennis s.s., Haplotype 11
AACTTTATATTTTATTTTCGGAGCTTGAGCAGGAATAGTAGGAACTTCTTTAAGTATTTTAATTCGTGCTGAATTAGGACACCCTGGAGCTTTTATTGGAGATGATCAAATTTATAATGTTATTGTAACAGCTCATGCTTTTATTATAATTTTCTTTATAGTTATACCTATTATAATTGGAGGATTTGGAAACTGATTAGTTCCTTTAATATTAGGAGCACCAGATATGGCCTTCCCTCGAATAAATAATATAAGTTTTTGAATATTACCTCCTTCTTTAACTTTATTGATTTCTAGAAGTATAGTAGAAAATGGAGCTGGAACAGGATGAACTGTTTATCCTCCTTTATCTTCTGGAATTGCTCACGCAGGGGCTTCAGTAGACTTAGCTATTTTTTCGTTACATTTAGCAGGAATTTCTTCAATTTTAGGGGCTGTGAATTTTATTACAACTGTAATTAATATACGATCTCCTGGGATTACCCTTGATCGAATACCTTTATTTGTATGATCTGTTGTAATTACAGCAGTATTATTATTATTATCATTACCAGTTTTAGCTGGAGCTATTACAATATTATTANNNNNNNNNNNNNNNNNNNNNNNNNNNNNNNNNNNNNNNNNNNNNNNNNNNNNNNNNNNNNNNNNNNNNNNNNNN
>Anopheles maculipennis s.s., Haplotype 10
AACTTTATATTTTATTTTCGGAGCTTGAGCAGGAATAGTAGGAACTTCTTTAAGTATTTTAATTCGTGCTGAATTAGGACACCCTGGAGCTTTTATTGGAGATGATCAAATTTATAATGTTATTGTAACAGCTCATGCTTTTATTATAATTTTCTTTATAGTTATACCTATTATAATTGGAGGATTTGGAAACTGATTAGTTCCTTTAATATTAGGAGCACCAGATATGGCCTTCCCTCGAATAAATAATATAAGTTTTTGAATATTACCTCCTTCTTTAACTTTATTGATTTCTAGAAGTATAGTAGAAAATGGAGCTGGAACAGGATGAACTGTTTATCCTCCTTTATCTTCTGGAATTGCTCACGCAGGAACTTCAGTAGATTTAGCTATTTTTTCGTTACATTTAGCAGGAATTTCTTCAATTTTAGGAGCTGTGAATTTTATTACAACTGTAATTAATATACGATCTCCTGGGATTACTCTTGATCGAATACCTTTATTTGTATGATCTGTTGTAATTACAGCAGTATTATTATTATTATCATTACCAGTTTTAGCTGGAGCTATTACAATATTATTAACTGACCGAAATTTAAATACTTCATTTTTCGACCCAGCAGGAGGAGGGGATCCAATTTTATATCAACATTTATTT
>Anopheles maculipennis s.s., Haplotype 18
AACTTTATATTTTATTTTCGGAGCTTGAGCAGGAATAGTAGGAACTTCTTTAAGTATTTTAATTCGTGCTGAATTAGGACACCCTGGAGCTTTTATTGGAGATGATCAAATTTATAATGTTATTGTAACAGCTCATGCTTTTATTATAATTTTCTTTATAGTTATACCTATTATAATTGGAGGATTTGGAAACTGATTAGTTCCCTTAATATTAGGAGCACCAGATATGGCCTTCCCTCGAATAAATAATATAAGTTTTTGAATATTACCTCCTTCTTTAACTTTATTGATTTCTAGAAGTATAGTAGAAAATGGAGCTGGAACAGGATGAACTGTTTATCCTCCTTTATCTTCTGGAATTGCTCACGCAGGGGCTTCAGTAGATTTAGCTATTTTTTCGTTACATTTAGCAGGAATTTCTTCAATTTTAGGGGCTGTGAATTTTATTACAACTGTAATTAATATACGATCTCCTGGGATTACTCTTGATCGAATACCTTTATTTGTATGATCTGTTGTAATTACAGCAGTATTATTATTATTATCATTACCAGTTTTAGCTGGAGCTATTACAATATTATTAACTGACCGAAATTTAAATACTTCATTTTTCGATCCAGCAGGAGGAGGGGACCCAATTTTATATCAACATTTATTT
>Anopheles maculipennis s.s., Haplotype 9
AACTTTATATTTTATTTTCGGAGCTTGAGCAGGAATAGTAGGAACTTCATTAAGTATTTTAATTCGTGCTGAATTAGGACACCCTGGAGCTTTTATTGGAGATGATCAAATTTATAATGTTATTGTAACAGCTCATGCTTTTATTATAATTTTCTTTATAGTTATACCTATTATAATTGGAGGATTTGGAAACTGATTAGTTCCTTTAATATTAGGAGCACCAGATATGGCCTTCCCTCGAATAAATAATATAAGTTTTTGAATATTACCTCCTTCTTTAACTTTATTGATTTCTAGAAGTATAGTAGAAAATGGAGCTGGAACAGGATGAACTGTTTATCCTCCTTTATCTTCTGGAATTGCTCACGCAGGAGCTTCAGTAGATTTAGCTATTTTTTCGTTACATTTAGCAGGAATTTCTTCAATTTTAGGGGCTGTAAATTTTATTACAACTGTAATTAATATACGATCTCCTGGGATTACTCTTGATCGAATACCTTTATTTGTATGATCTGTTGTAATTACAGCAGTATTATTATTATTATCATTACCAGTTTTAGCTGGAGCTATTACAATATTATTAACTGACCGAAATTTAAATACTTCATTTTTCGACCCAGCAGGAGGAGGGGACCCAATTTTATATCAACATTTATTT
>Anopheles maculipennis s.s., Haplotype 17
AACTTTATATTTTATTTTCGGAGCTTGAGCAGGAATAGTAGGAACTTCTTTAAGTATTTTAATTCGTGCTGAATTAGGACACCCTGGAGCTTTTATTGGAGATGATCAAATTTATAATGTTATTGTAACAGCTCATGCTTTTATTATAATTTTCTTTATAGTTATACCTATTATAATTGGAGGATTTGGAAACTGATTAGTTCCTTTAATATTAGGAGCACCAGATATGGCCTTCCCTCGAATAAATAATATAAGTTTTTGAATATTACCTCCTTCTTTAACTTTATTGATTTCTAGAAGTATAGTAGAAAATGGAGCTGGAACAGGATGAACTGTTTATCCTCCTTTATCCTCTGGAATTGCTCACGCAGGGGCTTCAGTAGATTTAGCTATTTTTTCGTTACATTTAGCAGGAATTTCTTCAATTTTAGGAGCTGTGAATTTTATTACAACTGTAATTAATATACGATCTCCTGGGATTACTCTTGATCGAATACCTTTATTTGTATGATCTGTTGTAATTACAGCAGTATTATTATTATTATCATTACCAGTTTTAGCTGGAGCTATTACAATATTATTAACTGACCGAAATTTAAATACTTCATTTTTCGACCCAGCAGGAGGAGGGGACCCAATTTTATATCAACATTTATTT
>Anopheles maculipennis s.s., Haplotype 30
AACTTTATATTTTATTTTCGGAGCTTGAGCAGGAATAGTAGGAACTTCTTTAAGTATTTTAATTCGTGCTGAATTAGGACACCCTGGAGCTTTTATTGGAGATGATCAAATTTATAATGTTATTGTAACAGCTCATGCTTTTATTATAATTTTCTTTATAGTTATACCTATTATAATTGGAGGATTTGGAAACTGATTAGTTCCTTTAATATTAGGGGCACCAGATATGGCCTTCCCTCGAATAAATAATATAAGTTTTTGAATATTACCTCCTTCTTTAACTTTATTGATTTCTAGAAGTATAGTAGAAAATGGAGCTGGAACAGGATGAACTGTTTATCCTCCTTTATCTTCTGGAATTGCTCACGCAGGGGCTTCAGTAGATTTAGCTATTTTTTCGTTACATTTAGCAGGAATTTCTTCAATTTTAGGGGCTGTGAATTTTATTACAACTGTAATTAATATACGATCTCCTGGGATTACTCTTGATCGAATACCTTTATTTGTATGATCTGTTGTAATTACAGCAGTATTATTATTATTATCATTACCAGTTTTAGCTGGAGCTATTACAATATTATTAACTGACCGAAATTTAAATACTTCATTNNNNNNNNNNNNNNNNNNNNNNNNNNNNNNNNNNNNNNNNNNNNNNNNN
>Anopheles maculipennis s.s., Haplotype 25
AACTTTATATTTTATTTTCGGAGCTTGAGCAGGAATAGTAGGAACTTCTTTAAGTATTTTAATTCGTGCTGAATTAGGACACCCTGGAGCTTTTATTGGAGATGATCAAATTTATAATGTTATTGTAACAGCTCATGCTTTTATTATAATTTTCTTTATAGTTATACCTATTATAATTGGAGGATTTGGAAACTGATTAGTTCCTTTAATATTAGGAGCACCAGATATGGCCTTCCCTCGAATAAATAATATAAGTTTTTGAATATTACCTCCTTCTTTAACTTTATTGATTTCTAGAAGTATAGTAGAAAATGGAGCTGGAACAGGATGAACTGTTTATCCTCCTTTATCTTCTGGAATTGCTCACGCAGGGGCTTCAGTAGATTTAGCTATTTTTTCGTTACATTTAGCAGGAATTTCTTCAATTTTAGGAGCTGTGAATTTTATTACAACTGTAATTAATATACGATCTCCTGGGATTACTCTTGATCGAATACCTTTATTTGTATGATCTGTTGTAATTACAGCAGTATTATTATTATTATCATTACCAGTTTTAGCTGGAGCTATTACAATATTATTAACTGACCGAAATTTAAATACTTCATTTTTCGACCCAGCAGGAGGAGGGGATCCAATTTTATATCAACATTTATTT
>Anopheles maculipennis s.s., Haplotype 35
AACTTTATATTTTATTTTCGGAGCTTGAGCAGGAATAGTAGGAACTTCTTTAAGTATTTTAATTCGTGCTGAATTAGGACACCCTGGAGCTTTTATTGGAGATGATCAAATTTATAATGTTATTGTAACAGCTCATGCTTTTATTATAATTTTCTTTATAGTTATACCTATTATAATTGGAGGATTTGGAAACTGATTAGTTCCTTTAATATTAGGAGCACCAGATATGGCCTTCCCTCGAATAAATAATATAAGTTTTTGAATATTACCTCCTTCTTTAACTTTATTGATTTCTAGAAGTATAGTAGAAAATGGAGCTGGAACAGGATGAACTGTTTATCCTCCTTTATCTTCTGGAATTGCTCACGCAGGGGCTTCAGTAGATTTAGCTATTTTTTCGTTACATTTAGCAGGAATTTCTTCAATTTTAGGGGCTGTGAATTTTATTACAACTGTAATTAATATACGATCTCCTGGGATTACTCTTGATCGAATACCTTTATTTGTATGATCTGTTGTAATTACAGCAGTATTATTATTATTATCATTACCAGTTTTAGCTGGAGCTATTACAATATTATTAACTGACCGAAATTTAAATACTTCATTTTTCGACCCAGCAGGAGGAGGGGATCCAATTTTATATCAACATTTATTT
>Anopheles maculipennis s.s., Haplotype 16
AACTTTATATTTTATTTTCGGAGCTTGAGCAGGAATAGTAGGAACTTCTTTAAGTATTTTAATTCGTGCTGAATTAGGACACCCTGGAGCTTTTATTGGAGATGATCAAATTTATAATGTTATTGTAACAGCTCATGCTTTTATTATAATTTTCTTTATAGTTATACCTATTATAATTGGAGGATTTGGAAACTGATTAGTTCCTTTAATATTAGGAGCACCAGATATGGCCTTCCCTCGAATAAATAATATAAGTTTTTGAATATTACCTCCTTCTTTAACTTTATTGATTTCTAGAAGTATAGTAGAAAATGGAGCTGGAACAGGATGAACTGTTTATCCTCCTTTATCTTCTGGAATTGCTCACGCAGGGGCTTCAGTAGATTTAGCTATTTTTTCGTTACATTTAGCAGGAATTTCTTCAATTTTAGGGGCTGTGAATTTTATTACAACTGTAATTAATATACGATCCCCTGGAATTACTCTTGATCGAATACCTTTATTTGTATGATCTGTTGTAATTACAGCAGTATTATTATTATTATCATTACCAGTTTTAGCTGGAGCTATTACAATATTATTAACTGACCGAAATTTAAATACTTCATTTTTCGACCCAGCAGGAGGAGGGGACCCAATTTTATATCAACATTTATTT
>Anopheles maculipennis s.s., Haplotype 22
AACTTTATATTTTATTTTCGGAGCTTGAGCAGGAATAGTAGGAACTTCTTTAAGTATTTTAATTCGTGCTGAATTAGGACACCCTGGAGCTTTTATTGGAGATGATCAAATTTATAATGTTATTGTAACAGCTCATGCTTTTATTATAATTTTCTTTATAGTTATACCTATTATAATTGGAGGATTTGGAAACTGATTAGTTCCTTTAATATTAGGAGCACCAGATATGGCCTTCCCTCGAATAAATAATATAAGTTTTTGAATATTACCTCCTTCTTTAACTTTATTGATTTCTAGAAGTATAGTAGAAAATGGAGCTGGAACAGGATGAACTGTTTATCCTCCTTTATCTTCTGGAATTGCTCACGCAGGGGCTTCAGTAGATTTAGCTATTTTTTCGTTACATTTAGCAGGAATTTCTTCAATTTTAGGGGCTGTGAATTTTATTACAACTGTAATTAATATACGATCTCCTGGAATTACTCTTGATCGAATACCTTTATTTGTATGATCTGTTGTAATTACAGCAGTATTATTATTATTATCATTACCAGTTTTAGCTGGAGCTATTACAATATTATTAACTGACCGAAATTTAAATACTTCATTTTTCGACCCAGCAGGAGGAGGGGACCCAATTTTATATCAACATTTATTT
>Anopheles maculipennis s.s., Haplotype 15
AACTTTATATTTTATTTTCGGAGCTTGAGCAGGAATAGTAGGAACTTCTTTAAGTATTTTAATTCGTGCTGAATTAGGACACCCTGGAGCTTTTATTGGAGATGATCAAATTTATAATGTTATTGTAACAGCTCATGCTTTTATTATAATTTTCTTTATAGTTATACCTATTATAATTGGAGGATTTGGAAACTGATTAGTTCCTTTAATATTAGGAGCACCAGATATGGCCTTCCCTCGAATAAATAATATAAGTTTTTGAATATTACCTCCTTCTTTAACTTTATTGATTTCTAGAAGTATAGTAGAAAATGGAGCTGGAACAGGATGAACTGTTTATCCTCCTTTATCTTCTGGAATTGCTCACGCAGGGGCTTCAGTAGATTTAGCTATTTTTTCGTTACATTTAGCAGGAATTTCTTCAATTTTAGGGGCTGTGAATTTTATTACAACTGTAATTAATATACGATCTCCTGGGATTACTCTTGATCGAATACCTTTATTTGTATGATCTGTTGTAATTACAGCAGTATTATTATTATTATCATTACCAGTTTTAGCTGGAGCTATTACAATATTACTAACTGACCGAAATTTAAATACTTCATTTTTCGACCCAGCAGGAGGAGGGGACCCAATTTTATATCAACATTTATTT
>Anopheles maculipennis s.s., Haplotype 14
AACTTTATATTTTATTTTCGGAGCTTGAGCAGGAATAGTAGGAACTTCTTTAAGTATTTTAATTCGTGCTGAATTAGGACACCCTGGAGCTTTTATTGGAGATGATCAAATTTATAATGTTATTGTAACAGCTCATGCTTTTATTATAATTTTCTTTATAGTTATACCTATTATAATTGGAGGATTTGGAAACTGATTAGTTCCTTTAATATTAGGAGCACCAGATATGGCCTTCCCTCGAATAAATAATATAAGTTTTTGAATATTACCTCCTTCTTTAACTTTATTGATTTCTAGAAGTATAGTAGAAAATGGAGCTGGAACAGGATGAACTGTTTATCCTCCTTTATCTTCTGGAATTGCTCACGCAGGGGCTTCAGTAGATTTAGCTATTTTTTCGTTACATTTAGCAGGAATTTCTTCAATTTTAGGGGCTGTAAATTTTATTACAACTGTAATTAATATACGATCTCCTGGGATTACTCTTGATCGAATACCTTTATTTGTATGATCTGTTGTAATTACAGCAGTATTATTATTATTATCATTACCAGTTTTAGCTGGAGCTATTACAATATTATTAACTGACCGAAATTTAAATACTTCATTTTTCGACCCAGCAGGAGGAGGGGACCCAATTTTATATCAACATTTATTT
>Anopheles maculipennis s.s., Haplotype 19
AACTTTATATTTTATTTTTGGAGCTTGAGCAGGAATAGTAGGAACTTCTTTAAGTATTTTAATTCGTGCTGAATTAGGACACCCTGGAGCTTTTATTGGAGATGATCAAATTTATAATGTTATTGTAACAGCTCATGCTTTTATTATAATTTTCTTTATAGTTATACCTATTATAATTGGAGGATTTGGAAACTGATTAGTTCCTTTAATATTAGGAGCACCAGATATGGCCTTCCCTCGAATAAATAATATAAGTTTTTGAATATTACCTCCTTCTTTAACTTTATTGATTTCTAGAAGTATAGTAGAAAATGGAGCTGGAACAGGATGAACTGTTTATCCTCCTTTATCTTCTGGAATTGCTCACGCAGGGGCTTCAGTAGATTTAGCTATTTTTTCGTTACATTTAGCAGGAATTTCTTCAATTTTAGGGGCTGTGAATTTTATTACAACTGTAATTAATATACGATCTCCTGGGATTACTCTTGATCGAATACCTTTATTTGTATGATCTGTTGTAATTACAGCAGTATTATTATTATTATCATTACCAGTTTTAGCTGGAGCTATTACAATATTATTAACTGACCGAAATTTAAATACTTCATTTTTCGACCCAGCAGGAGGAGGGGACCCAATTTTATATCAACATTTATTT
>Anopheles maculipennis s.s., Haplotype 24
AACTTTATATTTTATTTTCGGAGCTTGAGCAGGAATAGTAGGAACTTCTTTAAGTATTTTAATTCGTGCTGAATTAGGGCACCCTGGAGCTTTTATTGGAGATGATCAAATTTATAATGTTATTGTAACAGCTCATGCTTTTATTATAATTTTCTTTATAGTTATACCTATTATAATTGGAGGATTTGGAAACTGATTAGTTCCTTTAATATTAGGAGCACCAGATATGGCCTTCCCTCGAATAAATAATATAAGTTTTTGAATATTACCTCCTTCTTTAACTTTATTGATTTCTAGAAGTATAGTAGAAAATGGAGCTGGAACAGGATGAACTGTTTATCCTCCTTTATCTTCTGGAATTGCTCACGCAGGGGCTTCAGTAGATTTAGCTATTTTTTCGTTACATTTAGCAGGAATTTCTTCAATTTTAGGGGCTGTGAATTTTATTACAACTGTAATTAATATACGATCTCCTGGGATTACTCTTGATCGAATACCTTTATTTGTATGATCTGTTGTAATTACAGCAGTATTATTATTATTATCATTACCAGTTTTAGCTGGAGCTATTACAATATTATTAACTGACCGAAATTTAAATACTTCATTTTTCGACCCAGCAGGAGGAGGGGACCCAATTTTATATCAACATTTATTT
>Anopheles maculipennis s.s., Haplotype 37
AACTTTATATTTTATTTTCGGAGCTTGAGCAGGAATAGTAGGAACTTCTTTAAGTATTTTAATTCGTGCTGAATTAGGACACCCTGGAGCTTTTATTGGAGATGACCAAATTTATAATGTTATTGTAACAGCTCATGCTTTTATTATAATTTTCTTTATAGTTATACCTATTATAATTGGAGGATTTGGAAACTGATTAGTTCCTTTAATATTAGGAGCACCAGATATGGCCTTCCCTCGAATAAATAATATAAGTTTTTGAATATTACCTCCTTCTTTAACTTTATTGATTTCTAGAAGTATAGTAGAAAATGGAGCTGGAACAGGATGAACTGTTTATCCTCCTTTATCTTCTGGAATTGCTCACGCAGGGGCTTCAGTAGATTTAGCTATTTTTTCGTTACATTTAGCAGGAATTTCTTCAATTTTAGGGGCTGTGAATTTTATTACAACTGTAATTAATATACGATCTCCTGGGATTACTCTTGATCGAATACCTTTATTTGTATGATCTGTTGTAATTACAGCAGTATTATTATTATTATCATTACCAGTTTTAGCTGGAGCTATTACAATATTATTAACTGACCGAAATTTAAATACTTCATTTTTCGACCCAGCAGGAGGAGGGGACCCAATTTTATATCAACATTTATTT
>Anopheles maculipennis s.s., Haplotype 31
AACTTTATATTTTATTTTCGGAGCTTGAGCAGGAATAGTAGGAACTTCTTTAAGTATTTTAATTCGTGCTGAATTAGGACACCCTGGAGCTTTTATTGGAGATGATCAAATTTATAATGTTATTGTAACAGCTCATGCTTTTATTATAATTTTCTTTATAGTTATACCTATTATAATTGGAGGATTTGGAAACTGATTAGTTCCTTTAATATTAGGAGCACCAGATATGGCCTTCCCTCGAATAAATAATATAAGTTTTTGAATATTACCTCCTTCTTTAACTTTATTGATTTCTAGAAGTATAGTAGAAAATGGAGCTGGAACAGGATGAACTGTTTATCCTCCTTTATCTTCTGGAATTGCTCACGCAGGGGCTTCAGTAGATTTAGCTATTTTTTCGTTACATTTAGCAGGAATTTCTTCAATTTTAGGGGCTGTGAATTTTATTACAACTGTAATTAATATACGATCTCCTGGGATTACTCTTGATCGAATACCTTTATTTGTATGATCTGTTGTAATTACAGCAGTATTATTATTATTATCATTACCAGTTTTAGCTGGAGCTATTACAATATTATTAACTGACCGAAATTTAAATACTTCATTTTTCGACCCAGCAGGAGGAGGGGACCCAATTTTATATCAACATTTATTT
>Anopheles maculipennis s.s., Haplotype 21
AACTTTATATTTTATTTTCGGAGCTTGAGCAGGAATAGTAGGAACTTCTTTAAGTATTTTAATTCGTGCTGAATTAGGACACCCTGGAGCTTTTATTGGAGATGATCAAATTTATAATGTTATTGTAACAGCTCATGCTTTTATTATAATTTTCTTTATAGTTATACCTATTATAATTGGAGGATTTGGAAACTGATTAGTTCCTTTAATATTAGGAGCACCAGATATGGCCTTCCCTCGAATAAATAATATAAGTTTTTGAATATTACCTCCTTCTTTAACTTTATTGATTTCTAGAAGTATAGTAGAAAATGGAGCTGGAACAGGATGAACTGTTTATCCTCCTTTATCTTCTGGAATTGCTCACGCAGGGGCTTCAGTAGATTTAGCTATTTTTTCATTACATTTAGCAGGAATTTCTTCAATTTTAGGGGCTGTGAATTTTATTACAACTGTAATTAATATACGATCTCCTGGGATTACTCTTGATCGAATACCTTTATTTGTATGATCTGTTGTAATTACAGCAGTATTATTATTACTATCATTACCAGTTTTAGCTGGAGCTATTACAATATTATTAACTGACCGAAATTTAAATACTTCATTTTTCGACCCAGCAGGAGGAGGGGACCCAATTTTATATCAACATTTATTT
>Anopheles maculipennis s.s., Haplotype 33
AACTTTATATTTTATTTTCGGAGCTTGAGCAGGAATAGTAGGAACTTCTTTAAGTATTTTAATTCGTGCTGAATTAGGACACCCTGGAGCTTTTATTGGAGATGATCAAATTTATAATGTTATTGTAACAGCTCATGCTTTTATTATAATTTTCTTTATAGTTATACCTATTATAATTGGAGGATTTGGAAACTGATTAGTTCCTTTAATATTAGGAGCACCAGATATGGCCTTCCCTCGAATAAATAATATAAGTTTTTGAATATTACCTCCTTCTTTAACTTTATTGATTTCTAGAAGTATAGTAGAAAATGGAGCTGGAACAGGATGAACTGTTTATCCTCCTTTATCTTCTGGAATTGCTCACGCAGGGGCTTCAGTAGATTTAGCTATTTTTTCATTACATTTAGCAGGAATTTCTTCAATTTTAGGGGCTGTGAATTTTATTACAACTGTAATTAATATACGATCCCCTGGGATTACTCTTGATCGAATACCTTTATTTGTATGATCTGTTGTAATTACAGCAGTATTATTATTATTATCATTACCAGTTTTAGCTGGAGCTATTACAATATTATTAACTGACCGAAATTTAAATACTTCATTTTTCGACCCAGCAGGAGGAGGGGACCCAATTTTATATCAACATTTATTT
>Anopheles maculipennis s.s., Haplotype 20
AACTTTATATTTTATTTTCGGAGCTTGAGCAGGAATAGTAGGAACTTCTTTAAGTATTTTAATTCGTGCTGAATTAGGACACCCTGGAGCTTTTATTGGAGATGATCAAATTTATAATGTTATTGTAACAGCTCATGCTTTTATTATAATTTTCTTTATAGTTATACCTATTATAATTGGAGGATTTGGAAACTGATTAGTTCCTTTAATATTAGGAGCACCAGATATGGCCTTCCCTCGAATAAATAATATAAGTTTTTGAATATTACCTCCTTCTTTAACTTTATTGATTTCTAGAAGTATAGTAGAAAATGGAGCTGGAACAGGATGAACTGTTTATCCTCCTTTATCTTCTGGAATTGCTCACGCAGGGGCTTCAGTAGATTTAGCTATTTTTTCATTACATTTAGCAGGAATTTCTTCAATTTTAGGGGCTGTGAATTTTATTACAACTGTAATTAATATACGATCTCCTGGGATTACTCTTGATCGAATACCTTTATTTGTATGATCTGTTGTAATTACAGCAGTATTATTATTATTATCATTACCNNNNNNNNNNNNNNNNNNNNNNNNNNNNNNNNNNNNNNNNNNNNNNNNNNNNNNNNNNNNNNNNNNNNNNNNNNNNNNNNNNNNNNNNNNNNNNNNNNNNNNNNNN
>Anopheles maculipennis s.s., Haplotype 2
AACTTTATATTTTATTTTCGGAGCTTGAGCAGGAATAGTAGGAACTTCCTTAAGTATTTTAATTCGTGCTGAATTAGGACACCCTGGAGCTTTTATTGGAGATGATCAAATTTATAATGTTATTGTAACAGCTCATGCTTTTATTATAATTTTCTTTATAGTTATACCTATTATAATTGGAGGATTTGGAAACTGATTAGTTCCTTTAATATTGGGAGCACCAGATATGGCTTTCCCTCGAATAAATAATATAAGTTTTTGAATATTACCTCCTTCTTTAACTTTATTGATTTCTAGAAGTATAGTAGAAAACGGAGCTGGAACAGGATGAACTGTTTATCCTCCTTTATCCTCTGGAATTGCTCACGCAGGGGCTTCAGTAGATTTAGCTATTTTTTCATTACATTTAGCAGGAATTTCTTCAATTTTAGGAGCTGTAAATTTTATTACAACTGTAATTAATATACGATCTCCTGGGATTACTCTTGATCGAATACCTTTATTTGTATGATCTGTTGTAATTACAGCAGTATTATTATTATTATCATTACCAGTTTTAGCTGGAGCTATTACAATATTATTAACTGACCGAAATTTAAATACTTCATTTTTCGATCCAGCAGGAGGAGGGGACCCAATTTTATATCAACATTTATTT
>Anopheles maculipennis s.s., Haplotype 32
AACTTTATATTTTATTTTCGGAGCTTGAGCAGGAATAGTAGGAACTTCCTTAAGTATTTTAATTCGTGCTGAATTAGGACACCCTGGAGCTTTTATTGGAGATGATCAAATTTATAATGTTATTGTAACAGCTCATGCTTTTATTATAATTTTCTTTATAGTTATACCTATTATAATTGGAGGATTTGGAAACTGATTAGTTCCTTTAATATTGGGAGCACCAGATATGGCTTTCCCTCGAATAAATAATATAAGTTTTTGAATATTACCTCCTTCTTTAACTTTATTGATTTCTAGAAGTATAGTAGAAAACGGAGCTGGAACAGGGTGAACTGTTTATCCTCCTTTATCCTCTGGAATTGCTCACGCAGGGGCTTCAGTAGATTTAGCTATTTTTTCATTACATTTAGCAGGGATTTCTTCAATTTTAGGAGCTGTAAATTTTATTACAACTGTAATTAATATACGATCTCCTGGAATTACTCTTGATCGAATACCTTTATTTGTGTGATCTGTTGTAATTACAGCAGTATTATTATTATTATCATTACCAGTTTTAGCTGGAGCTATTACAATATTATTAACTGACCGAAATTTAAATACTTCATTTTTCGATCCAGCAGGAGGAGGAGACCCAATTTTATATCAACATTTATTT
>Anopheles daciae, Haplotype 7
AACTTTATATTTTATTTTCGGAGCTTGAGCAGGAATAGTAGGAACTTCGTTAAGTATTTTAATTCGTGCTGAATTAGGACACCCTGGGGCTTTTATTGGAGATGATCAAATTTATAATGTTATTGTAACAGCCCATGCTTTTATTATAATTTTCTTTATAGTTATACCTATTATAATTGGAGGATTTGGAAACTGATTAGTTCCTTTAATATTAGGAGCTCCAGATATAGCTTTCCCTCGAATAAATAATATAAGTTTTTGAATATTACCTCCATCTTTAACTTTATTAATTTCTAGAAGTATAGTAGAAAATGGAGCCGGAACAGGATGAACTGTTTATCCTCCTCTATCTTCTGGAATTGCTCACGCAGGAGCTTCAGTAGATTTAGCTATTTTTTCATTACATTTAGCAGGAATTTCCTCAATTTTAGGAGCTGTAAATTTTATTACAACTGTAATTAATATACGATCCCCTGGAATTACTCTTGATCGAATACCTTTATTTGTATGATCTGTTGTAATTACAGCAGTATTATTATTATTATCATTACCAGTTTTAGCTGGAGCTATTACAATATTATTAACTGATCGAAATTTAAATACTTCATTTTTCGATCCAGCAGGAGGAGGAGACCCAATTTTATATCAACATTTATTT
>Anopheles daciae, Haplotype 5
AACTTTATATTTTATTTTCGGAGCTTGAGCAGGAATAGTAGGAACTTCATTAAGTATTTTAATTCGTGCTGAATTAGGGCACCCTGGAGCTTTTATTGGAGATGATCAAATTTATAATGTTATTGTAACAGCCCATGCTTTTATTATAATTTTCTTTATAGTTATACCTATTATAATTGGAGGGTTTGGAAACTGATTAGTTCCTTTAATATTAGGAGCCCCAGATATGGCTTTCCCTCGAATAAATAATATAAGTTTTTGAATATTACCCCCATCTTTAACTTTATTAATTTCTAGAAGTATAGTAGAAAATGGAGCCGGAACAGGGTGAACTGTTTATCCTCCTCTATCTTCTGGAATTGCTCACGCAGGGGCTTCAGTAGATTTAGCTATTTTTTCATTGCATTTAGCAGGAATTTCCTCAATTTTAGGAGCTGTAAATTTTATTACAACTGTAATTAATATACGATCTCCTGGAATTACTCTTGATCGAATACCTTTATTTGTATGATCTGTTGTAATTACAGCAGTATTATTATTATTATCATTACCAGTTTTAGCTGGAGCTATTACAATATTATTAACTGATCGAAATTTAAATACTTCATTTTTCGATCCAGCAGGAGGAGGAGACCCAATTTTATATCAACATTTATTC
>Anopheles daciae, Haplotype 9
AACTTTATATTTTATTTTCGGAGCTTGAGCAGGAATAGTAGGAACTTCATTAAGTATTTTAATTCGTGCTGAATTAGGGCACCCTGGAGCTTTTATTGGAGATGATCAAATTTATAATGTTATTGTAACAGCCCATGCTTTTATTATAATTTTCTTTATAGTTATACCTATTATAATTGGAGGATTTGGAAACTGATTAGTTCCTTTAATATTAGGAGCCCCAGATATGGCTTTCCCTCGAATAAATAATATAAGTTTTTGAATATTACCTCCGTCTTTAACTTTATTAATTTCTAGAAGTATAGTAGAAAATGGAGCCGGAACAGGGTGAACTGTTTATCCTCCTCTATCTTCTGGAATTGCTCACGCAGGAGCTTCAGTAGATTTAGCTATTTTTTCATTACATTTAGCGGGAATTTCCTCAATTTTAGGAGCTGTAAATTTTATTACAACTGTAATTAATATACGATCTCCTGGAATTACTCTTGATCGAATACCTTTATTTGTATGATCTGTTGTAATTACAGCAGTATTATTATTATTATCATTACCAGTTTTAGCTGGAGCTATTACAATATTATTAACTGATCGAAATTTAAATACTTCATTTTTCGACCCAGCAGGGGGAGGAGACCCAATTTTATATCAACATTTATTT
>Anopheles daciae, Haplotype 10
AACTTTATATTTTATTTTCGGAGCTTGAGCAGGAATAGTAGGAACTTCATTAAGTATTTTAATTCGTGCTGAATTAGGGCACCCTGGAGCTTTTATTGGAGATGATCAAATTTATAATGTTATTGTAACAGCCCATGCTTTTATTATAATTTTCTTTATAGTTATACCTATTATAATTGGGGGATTTGGAAACTGATTAGTTCCTTTAATATTAGGAGCCCCAGATATGGCTTTCCCTCGAATAAATAATATAAGTTTTTGAATATTACCTCCGTCTTTAACTTTATTAATTTCTAGAAGTATAGTAGAAAATGGAGCCGGAACAGGATGAACTGTTTATCCTCCTCTATCTTCTGGAATTGCTCACGCAGGGGCTTCAGTAGATTTAGCTATTTTTTCATTACATTTAGCAGGAATTTCCTCAATTTTAGGAGCTGTAAATTTTATTACAACTGTAATTAATATACGATCTCCTGGAATTACTCTTGATCGAATACCTTTATTTGTATGATCTGTTGTAATTACAGCAGTATTATTATTATTATCCTTACCAGTTTTAGCTGGAGCTATTACAATATTATTAACTGATCGAAATTTAAATACTTCATTTTTCGACCCAGCAGGAGGAGGAGACCCAATTTTATATCAACATTTATTT
>Anopheles daciae, Haplotype 12
AACTTTATATTTTATTTTCGGAGCTTGAGCAGGAATAGTAGGAACTTCATTAAGTATTTTAATTCGTGCTGAATTAGGACACCCTGGAGCTTTTATTGGAGATGATCAAATTTATAATGTTATTGTAACAGCCCATGCTTTTATTATAATTTTCTTTATAGTTATACCTATTATAATTGGAGGATTTGGAAACTGATTAGTTCCTTTAATATTAGGAGCCCCAGATATGGCTTTCCCTCGAATAAATAATATAAGTTTTTGAATATTACCCCCGTCTTTAACTTTATTAATTTCTAGAAGTATAGTAGAAAATGGAGCCGGAACAGGATGAACTGTTTATCCTCCTCTATCCTCTGGAATTGCTCACGCAGGGGCTTCAGTAGATTTAGCTATTTTTTCATTACATTTAGCAGGAATTTCCTCAATTTTAGGAGCTGTAAATTTTATTACAACTGTAATTAATATGCGATCTCCTGGAATTACTCTTGATCGAATACCTTTATTTGTATGATCTGTTGTAATTACAGCAGTATTATTATTATTATCATTACCAGTTTTAGCTGGAGCTATTACAATATTATTAACTGATCGAAATTTAAATACTTCATTTTTCGATCCAGCAGGAGGAGGAGACCCAATTTTATATCAACATTTATTT
>Anopheles daciae, Haplotype 20
AACTTTATATTTTATTTTCGGAGCTTGAGCAGGAATAGTAGGAACTTCATTAAGTATTTTAATTCGTGCTGAATTAGGACACCCTGGAGCTTTTATTGGAGATGATCAAATTTATAATGTTATTGTAACAGCCCATGCTTTTATTATAATTTTCTTTATAGTTATACCTATTATAATTGGAGGATTTGGAAACTGATTAGTTCCTTTAATATTAGGAGCCCCAGATATGGCTTTCCCTCGAATAAATAATATAAGTTTTTGAATATTACCTCCATCTTTAACTTTATTAATTTCTAGAAGTATAGTAGAAAATGGAGCCGGAACAGGGTGAACTGTTTATCCTCCTCTATCTTCTGGAATTGCTCACGCAGGAGCTTCAGTAGATTTAGCTATTTTTTCATTGCATTTAGCAGGAATTTCCTCAATTTTAGGAGCTGTAAATTTTATTACAACTGTAATTAATATGCGATCTCCTGGAATTACTCTTGATCGAATACCTTTATTTGTATGATCTGTTGTAATTACAGCAGTATTATTATTATTATCATTACCAGTTTTAGCTGGAGCTATTACAATATTATTAACTGATCGAAATTTAAATACTTCATTTTTCGATCCAGCAGGAGGAGGAGACCCAATTTTATATCAACATTTATTC
>Anopheles daciae, Haplotype 17
AACTTTATATTTTATTTTCGGAGCTTGAGCAGGAATAGTAGGAACTTCATTAAGTATTTTAATTCGTGCTGAATTAGGCCACCCTGGAGCTTTTATTGGAGATGATCAAATTTATAATGTTATTGTAACAGCCCATGCTTTTATTATAATTTTCTTTATAGTTATACCTATTATAATTGGGGGATTTGGAAACTGATTAGTTCCTTTAATATTAGGAGCCCCAGATATGGCTTTCCCTCGAATAAATAATATAAGTTTTTGAATATTACCTCCGTCTTTAACTTTATTAATTTCTAGAAGTATAGTAGAAAATGGAGCCGGAACAGGGTGAACTGTTTATCCTCCTCTATCTTCTGGAATTGCTCACGCAGGGGCTTCAGTAGATTTAGCTATTTTTTCATTACATTTAGCAGGAATTTCCTCAATTTTAGGAGCTGTAAATTTTATTACGACTGTAATTAATATACGATCTCCTGGAATTACTCTTGATCGTATACCTTTATTTGTATGATCTGTTGTAATTACAGCAGTATTATTATTATTATCATTACCAGTTTTAGCTGGAGCTATTACAATATTATTAACTGATCGAAATTTAAATACTTCATTTTTCGATCCAGCAGGAGGAGGAGACCCAATTTTATATCAACATTTATTT
>Anopheles daciae, Haplotype 18
AACTTTATATTTTATTTTCGGAGCTTGAGCAGGAATAGTAGGAACTTCATTAAGTATTTTAATTCGTGCTGAATTAGGACACCCTGGAGCTTTTATTGGAGATGATCAAATTTATAATGTTATTGTAACAGCCCACGCTTTTATTATAATTTTCTTTATAGTTATACCTATTATAATTGGAGGATTTGGAAACTGATTAGTTCCTTTAATATTAGGAGCCCCAGATATGGCTTTCCCTCGAATAAATAATATAAGTTTTTGAATATTACCTCCGTCTTTAACTTTATTAATTTCTAGAAGTATAGTAGAAAATGGGGCCGGGACAGGGTGAACTGTTTATCCTCCTCTATCTTCTGGAATTGCTCACGCAGGGGCTTCAGTAGATTTAGCTATTTTTTCATTACATTTAGCAGGAATTTCCTCAATTTTAGGAGCTGTAAATTTTATTACAACTGTAATTAATATACGATCTCCTGGAATTACTCTTGATCGTATACCTTTATTTGTATGATCTGTTGTAATTACAGCAGTATTATTATTATTATCATTACCAGTTTTAGCTGGAGCTATTACAATATTATTAACTGATCGAAATTTAAATACTTCATTTTTCGATCCAGCAGGAGGAGGAGACCCAATTTTATATCAACATTTATTT
>Anopheles daciae, Haplotype 11
AACTTTATATTTTATTTTCGGAGCTTGAGCAGGAATAGTAGGAACTTCATTAAGTATTTTAATTCGTGCTGAATTAGGACACCCTGGAGCTTTTATTGGAGATGATCAAATTTATAATGTTATTGTAACAGCCCATGCTTTTATTATAATTTTCTTTATAGTTATACCTATTATAATTGGAGGATTTGGAAACTGATTAGTTCCTTTAATATTAGGAGCCCCAGATATGGCTTTCCCTCGAATAAATAATATAAGTTTTTGAATATTACCTCCGTCTTTAACTTTATTAATTTCTAGAAGTATAGTAGAAAATGGGGCCGGAACAGGGTGAACTGTTTACCCCCCTCTATCTTCTGGAATTGCTCACGCAGGGGCTTCAGTAGATTTAGCTATTTTTTCATTACATTTAGCAGGAATTTCCTCAATTTTAGGAGCTGTAAATTTTATTACAACTGTAATTAATATACGATCTCCTGGAATTACTCTTGATCGAATACCTTTATTTGTATGATCTGTTGTAATTACAGCAGTATTATTATTATTATCATTACCAGTTTTAGCTGGAGCTATTACAATATTATTAACTGATCGAAATTTAAATACTTCATTTTTCGATCCAGCAGGAGGAGGAGACCCAATTTTATATCAACATTTATTT
>Anopheles daciae, Haplotype 14
AACTTTATATTTTATTTTCGGAGCTTGAGCAGGAATAGTAGGAACTTCTTTAAGTATTTTAATTCGTGCTGAATTAGGACACCCTGGAGCTTTTATTGGAGATGATCAAATTTATAATGTTATTGTAACAGCCCATGCTTTTATTATAATTTTCTTTATAGTTATACCTATTATAATTGGAGGATTTGGAAACTGATTAGTTCCTTTAATATTAGGAGCCCCAGATATGGCTTTCCCTCGAATAAATAATATAAGTTTTTGAATATTACCTCCGTCTTTAACTTTATTAATTTCTAGAAGTATAGTAGAAAATGGAGCCGGAACAGGGTGAACTGTTTATCCTCCTCTATCTTCTGGAATTGCTCACGCAGGAGCTTCAGTAGATTTAGCTATTTTTTCATTACATTTAGCAGGAATTTCCTCAATTTTAGGAGCTGTAAATTTTATTACAACTGTAATTAATATACGATCTCCTGGAATTACTCTTGATCGAATACCTTTATTTGTATGATCTGTTGTAATTACAGCAGTATTATTATTATTATCATTACCAGTTTTAGCTGGAGCTATTACAATATTATTAACTGATCGAAATTTAAATACTTCATTTTTCGATCCAGCAGGAGGAGGAGACCCAATTTTATATCAACATTTATTT
>Anopheles daciae, Haplotype 15
AACTTTATATTTTATTTTCGGAGCTTGAGCAGGAATAGTAGGAACTTCATTAAGTATTTTAATTCGTGCTGAATTAGGACACCCTGGAGCTTTTATTGGAGATGATCAAATTTATAATGTTATTGTAACAGCTCATGCTTTTATTATAATTTTCTTTATAGTTATACCTATTATAATTGGAGGATTTGGAAACTGATTAGTTCCTTTAATATTAGGAGCCCCAGATATGGCTTTCCCTCGAATAAATAATATAAGTTTTTGAATATTACCTCCGTCTTTAACTTTATTAATTTCTAGAAGTATAGTAGAAAATGGAGCCGGAACAGGGTGAACTGTTTATCCTCCTCTATCCTCTGGAATTGCTCACGCAGGGGCTTCAGTAGATTTAGCTATTTTTTCATTACATTTAGCAGGAATTTCCTCAATTTTAGGAGCTGTAAATTTTATTACAACTGTAATTAATATACGATCTCCTGGAATTACTCTTGATCGAATACCTTTATTTGTATGATCTGTTGTAATTACAGCAGTATTATTATTATTATCATTACCAGTTTTAGCTGGAGCTATTACAATATTATTAACTGATCGAAATTTAAATACTTCATTTTTCGACCCAGCAGGAGGAGGAGACCCAATTTTATATCAACATTTATTT
>Anopheles daciae, Haplotype 16
AACTTTATATTTTATTTTCGGAGCTTGAGCAGGAATAGTAGGAACTTCATTAAGTATTTTAATTCGTGCTGAATTAGGACACCCTGGAGCTTTTATTGGAGATGATCAAATTTATAATGTTATTGTAACAGCCCATGCTTTTATTATAATTTTCTTTATAGTTATACCTATTATAATTGGAGGATTTGGAAACTGATTAGTTCCTTTAATATTAGGAGCCCCAGATATAGCTTTCCCTCGAATAAATAATATAAGTTTTTGAATATTACCTCCATCTTTAACTTTATTAATTTCTAGAAGTATAGTAGAAAATGGAGCCGGAACAGGGTGAACTGTTTATCCTCCTCTATCTTCTGGAATTGCTCATGCAGGGGCTTCAGTAGATTTAGCTATTTTTTCATTACATTTAGCAGGAATTTCCTCAATTTTAGGAGCTGTAAATTTTATTACAACTGTAATTAATATACGATCTCCTGGAATTACTCTTGATCGAATACCTTTATTTGTATGATCTGTTGTAATTACAGCAGTATTATTATTATTATCATTACCAGTTTTAGCTGGAGCTATTACAATATTATTAACTGATCGAAATTTAAATACTTCATTTTTCGATCCAGCAGGAGGAGGAGACCCAATTTTATATCAACATTTATTT
>Anopheles daciae, Haplotype 24
AACTTTATATTTTATTTTCGGAGCTTGAGCAGGAATAGTAGGAACTTCATTAAGTATTTTAATTCGTGCTGAATTAGGACACCCTGGAGCTTTTATTGGAGATGATCAAATTTATAATGTTATTGTAACAGCCCATGCTTTTATTATAATTTTCTTTATAGTTATACCTATTATAATTGGAGGATTTGGAAACTGATTAGTTCCTTTAATATTAGGAGCCCCAGATATGGCTTTCCCTCGAATAAATAATATAAGTTTTTGAATATTACCTCCGTCTTTAACTTTACTAATTTCTAGAAGTATAGTAGAAAATGGGGCCGGAACAGGGTGAACTGTTTATCCTCCTCTATCTTCTGGAATTGCTCACGCAGGGGCTTCAGTAGATTTAGCTATTTTTTCATTACATTTAGCAGGAATTTCCTCAATTTTAGGAGCTGTAAATTTTATTACAACTGTAATTAATATGCGATCTCCTGGAATTACTCTTGATCGAATACCTTTATTTGTATGATCTGTTGTAATTACAGCAGTATTATTATTATTATCATTACCAGTTTTAGCTGGAGCTATTACAATATTATTAACTGATCGAAATTTAAATACTTCATTTTTCGATCCAGCAGGAGGAGGAGACCCAATTTTATATCAACATTTATTT
>Anopheles messeae, Haplotype 1
NNNNNNNNNNNNNNNNNNNNNNNNNNNNNNNNNNNNNNNNNNNNNNNNNNNNNNNNNNNNNNNNNNNNNNNNNNNNNNNNNNNNNNNNNNNNNNNNNNNNNNNNNNNNNNNNNNNNNNNNNNNNNNNNNNNNNNNNNNNNNNNNNNNNNNNNNNNNNNNNNNNNNNNNNNNNNNNNNNNNNNNNNNNNNNNNNNNNNNNNNNNNTTTAATATTAGGAGCCCCAGATATGGCTTTCCCTCGAATAAATAATATAAGTTTTTGAATATTACCTCCGTCTTTAACTTTATTAATTTCTAGAAGTATAGTAGAAAATGGAGCCGGAACAGGGTGAACTGTTTATCCTCCTCTATCTTCTGGAATTGCTCATGCAGGGGCTTCAGTAGATTTAGCTATTTTTTCATTACATTTAGCAGGAATTTCCTCAATTTTAGGAGCTGTAAATTTTATTACAACTGTAATTAATATACGATCTCCTGGAATTACTCTTGATCGAATACCTTTATTTGTATGATCTGTTGTAATTACAGCAGTATTATTATTATTATCATTACCAGTTTTAGCTGGAGCTATTACAATATTATTAACTGATCGAAATTTAAATACTTCATTTTTCGATCCAGCAGGGGGAGGAGACCCAATTTTATATCAACATTTATTT
>Anopheles daciae, Haplotype 13
AACTTTATATTTTATTTTCGGAGCTTGAGCAGGAATAGTAGGAACTTCATTAAGTATTTTAATTCGTGCTGAATTAGGACACCCTGGAGCTTTTATTGGAGATGATCAAATTTATAATGTTATTGTAACAGCCCATGCTTTTATTATAATTTTCTTTATAGTTATACCTATTATAATTGGAGGATTTGGAAACTGATTAGTTCCTTTAATATTAGGAGCCCCAGATATGGCTTTCCCTCGAATAAATAATATAAGTTTTTGAATATTACCTCCGTCTTTAACTTTATTAATTTCTAGAAGTATAGTAGAAAATGGAGCCGGAACAGGGTGAACTGTTTATCCTCCTTTATCTTCTGGAATTGCTCATGCAGGGGCTTCAGTAGATTTAGCTATTTTTTCATTACATTTAGCAGGAATTTCCTCAATTTTAGGAGCTGTAAATTTTATTACAACTGTAATTAATATACGATCTCCTGGAATTACTCTTGATCGAATACCTTTATTTGTATGATCTGTTGTAATTACAGCAGTATTATTATTATTATCATTACCAGTTTTAGCTGGAGCTATTACAATATTATTAACTGATCGAAATTTAAATACTTCATTTTTCGATCCAGCAGGAGGAGGAGACCCAATTNNNNNNNNNNNNNNNNNN
>Anopheles daciae, Haplotype 22
AACTTTATATTTTATTTTCGGAGCTTGAGCAGGAATAGTAGGAACTTCATTAAGTATTTTAATTCGTGCTGAATTAGGACACCCTGGAGCTTTTATTGGAGATGATCAAATTTATAATGTTATTGTAACAGCCCATGCTTTTATTATAATTTTCTTTATAGTTATACCTATTATAATTGGAGGATTTGGAAACTGATTAGTTCCTTTAATATTAGGAGCCCCAGATATGGCTTTCCCTCGAATAAATAATATAAGTTTTTGAATATTACCTCCGTCTTTAACTTTATTAATTTCTAGAAGTATAGTAGAAAATGGAGCCGGAACAGGGTGAACTGTTTATCCTCCTCTATCTTCTGGAATTGCTCATGCAGGGGCTTCAGTAGATTTAGCTATTTTTTCATTACATTTAGCAGGAATTTCCTCAATTTTAGGAGCTGTAAATTTTATTACAACTGTAATTAATATACGATCTCCTGGAATTACTCTTGATCGAATACCTTTATTTGTATGATCTGTTGTAATTACAGCAGTATTATTATTATTATCATTACCAGTTTTAGCTGGAGCTATTACAATATTATTAACTGATCGAAATTTAAATACTTCATTTTTCGATCCAGCAGGAGGAGGAGACCCAATTTTATATCAACATTTATTT
>Anopheles daciae, Haplotype 23
AACTTTATATTTTATTTTCGGAGCTTGAGCAGGAATAGTAGGAACTTCATTAAGTATTTTAATTCGTGCTGAATTAGGACACCCTGGAGCTTTTATTGGAGATGATCAAATTTATAATGTTATTGTAACAGCCCATGCTTTTATTATAATTTTCTTTATAGTTATACCTATTATAATTGGAGGATTTGGAAACTGATTAGTTCCTTTAATATTAGGAGCCCCAGATATGGCTTTCCCTCGAATAAATAATATAAGTTTTTGAATATTACCTCCGTCTTTAACTTTATTAATTTCTAGAAGTATAGTAGAAAATGGAGCCGGAACAGGGTGAACTGTTTATCCTCCTCTATCTTCTGGAATTGCTCATGCAGGAGCTTCAGTAGATTTAGCTATTTTTTCATTACATTTAGCAGGAATTTCCTCAATTTTAGGAGCTGTAAATTTTATTACAACTGTAATTAATATACGATCTCCTGGAATTACTCTTGATCGAATACCTTTATTTGTATGATCTGTTGTAATTACAGCAGTATTATTATTATTATCATTACCAGTTTTAGCTGGAGCTATTACAATATTATTAACTGATCGAAATTTAAATACTTCATTTTTCGATCCAGCAGGAGGAGGAGACCCAATTTTATATCAACATTTATTT
>Anopheles daciae, Haplotype 19
AACTTTATATTTTATTTTCGGAGCTTGAGCAGGAATAGTAGGAACTTCATTAAGTATTTTAATTCGTGCTGAATTAGGACACCCTGGAGCTTTTATTGGAGATGATCAAATTTATAATGTTATTGTAACAGCCCATGCTTTTATTATAATTTTCTTTATAGTTATACCTATTATAATTGGAGGATTTGGAAACTGATTAGTTCCTTTAATATTAGGAGCCCCAGATATGGCTTTCCCTCGAATAAATAATATAAGTTTTTGAATATTACCTCCGTCTTTAACTTTATTAATTTCTAGAAGTATAGTAGAAAATGGAGCCGGAACAGGGTGAACTGTTTATCCTCCCCTATCTTCTGGAATTGCTCACGCAGGGGCTTCAGTAGATTTAGCTATTTTTTCATTACATTTAGCAGGAATTTCCTCAATTTTAGGAGCTGTAAATTTTATTACAACTGTAATTAATATACGATCTCCTGGAATTACTCTTGATCGTATACCTTTATTTGTATGATCTGTTGTAATTACAGCAGTATTATTATTATTATCATTACCAGTTTTAGCTGGAGCTATTACAATATTATTAACTGATCGAAATTTAAATACTTCATTTTTCGATCCAGNNNNNNNNNNNNNNNNNNNNNNNNNNNNNNNNNNNNNN
>Anopheles daciae, Haplotype 21
AACTTTATATTTTATTTTCGGAGCTTGAGCAGGAATAGTAGGAACTTCATTAAGTATTTTAATTCGTGCTGAATTAGGACACCCTGGAGCTTTTATTGGAGATGATCAAATTTATAATGTTATTGTAACAGCCCATGCTTTTATTATAATTTTCTTTATAGTTATACCTATTATAATTGGAGGATTTGGAAACTGATTAGTTCCTTTAATATTGGGAGCCCCAGATATGGCTTTCCCTCGAATAAATAATATAAGTTTTTGAATATTACCTCCGTCTTTAACTTTATTAATTTCTAGAAGTATAGTAGAAAATGGAGCCGGAACAGGGTGAACTGTTTATCCTCCTCTATCTTCTGGAATTGCTCACGCAGGGGCTTCAGTAGATTTAGCTATTTTTTCATTACATTTAGCAGGAATTTCCTCAATTTTAGGGGCTGTAAATTTTATTACAACTGTAATTAATATACGATCTCCTGGAATTACTCTTGATCGAATACCTTTATTTGTATGATCTGTTGTAATTACAGCAGTATTATTATTATTATCATTACCAGTTTTAGCTGGAGCTATTACAATATTATTAACTGATCGAAATTTAAATACTTCATTTTTCGATCCAGCAGGAGGAGGAGACCCAATTTTATATCAACATTTATTT
>Anopheles daciae, Haplotype 30
AACTTTATATTTTATTTTCGGAGCTTGAGCAGGAATAGTAGGAACTTCATTAAGTATTTTAATTCGTGCTGAATTAGGACACCCTGGAGCTTTTATTGGAGATGATCAAATTTATAATGTTATTGTAACAGCCCATGCTTTTATTATAATTTTCTTTATAGTTATACCTATTATAATTGGAGGATTTGGAAACTGATTAGTTCCTTTAATATTAGGAGCCCCAGATATGGCTTTCCCTCGAATAAATAATATAAGTTTTTGAATATTACCTCCGTCTTTAACTTTATTAATTTCTAGAAGTATAGTAGAAAATGGAGCCGGAACAGGGTGAACTGTTTATCCTCCTCTATCTTCTGGAATTGCTCACGCAGGGGCTTCAGTAGATTTAGCTATTTTTTCATTACATTTAGCAGGAATTTCCTCAATTTTAGGGGCTGTAAATTTTATTACAACTGTAATTAATATACGATCTCCTGGAATTACTCTTGATCGAATACCTTTATTTGTATGATCTGTTGTAATTACAGCAGTATTATTATTATTATCATTACCAGTTTTAGCTGGAGCTATTACAATATTATTAACTGATCGAAATTTAAATACTTCATTTTTCGATCCAGCAGGAGGAGGAGACCCAATTTTATATCAACATTTATTT
>Anopheles daciae, Haplotype 28
AACTTTATATTTTATTTTCGGAGCTTGAGCAGGAATAGTAGGAACTTCATTAAGTATTTTAATTCGTGCTGAATTAGGACACCCTGGAGCTTTTATTGGAGATGATCAAATTTATAATGTTATTGTAACAGCCCATGCTTTTATTATAATTTTCTTTATAGTTATACCTATTATAATTGGAGGATTTGGAAACTGATTAGTTCCTTTAATATTAGGAGCCCCAGATATGGCTTTCCCTCGAATAAATAATATAAGTTTTTGAATATTACCTCCGTCTTTAACTTTATTAATTTCTAGAAGTATAGTAGAAAATGGAGCCGGAACAGGGTGAACTGTTTATCCTCCTCTATCTTCTGGAATTGCTCACGCAGGGGCTTCAGTAGATTTAGCTATTTTTTCATTACATTTAGCAGGAATTTCCTCAATTTTAGGAGCTGTAAATTTTATTACAACTGTAATTAATATACGATCTCCTGGAATTACTCTTGATCGTATACCTTTATTTGTATGATCTGTTGTAATTACAGCAGTATTATTATTATTATCATTACCAGTTTTAGCTGGAGCTATTACAATATTATTAACTGATCGAAATTTAAATACTTCATTTTTCGATCCAGCAGGAGGAGGAGACCCAATTTTATATCAACATTTATTT
>Anopheles daciae, Haplotype 29
AACTTTATATTTTATTTTCGGAGCTTGAGCAGGAATAGTAGGAACTTCATTAAGTATTTTAATTCGTGCTGAATTAGGACACCCTGGAGCTTTTATTGGAGATGATCAAATTTATAATGTTATTGTAACAGCCCATGCTTTTATTATAATTTTCTTTATAGTTATACCTATTATAATTGGAGGATTTGGAAACTGATTAGTTCCTTTAATATTAGGAGCCCCAGATATGGCTTTTCCTCGAATAAATAATATAAGTTTTTGAATATTACCTCCGTCTTTAACTTTATTAATTTCTAGAAGTATAGTAGAAAATGGAGCCGGAACAGGGTGAACTGTTTATCCTCCTCTATCTTCTGGAATTGCTCACGCAGGGGCTTCAGTAGATTTAGCTATTTTTTCATTACATTTAGCAGGAATTTCCTCAATTTTAGGAGCTGTAAATTTTATTACAACTGTAATTAATATACGATCTCCTGGAATTACTCTTGATCGTATACCTTTATTTGTATGATCTGTTGTAATTACAGCAGTATTATTATTATTATCATTACCAGTTTTAGCTGGAGCTATTACAATATTATTAACTGATCGAAATTTAAATACTTCATTTTTCGATCCAGCAGGAGGAGGAGACCCAATTTTATATCAACATTTATTT
>Anopheles daciae, Haplotype 8
AACTTTATATTTTATTTTCGGAGCTTGAGCAGGAATAGTAGGAACTTCATTAAGTATTTTAATTCGTGCTGAATTAGGACACCCTGGAGCTTTTATTGGAGATGATCAAATTTATAATGTTATTGTAACAGCCCATGCTTTTATTATAATTTTCTTTATAGTTATACCTATTATAATTGGAGGATTTGGAAACTGATTAGTTCCTTTAATATTAGGAGCCCCAGATATGGCTTTCCCTCGAATAAATAATATAAGTTTTTGAATATTACCTCCATCTTTAACTTTATTAATTTCTAGAAGTATAGTAGAAAATGGAGCCGGAACAGGGTGAACTGTTTATCCTCCTCTATCTTCTGGAATTGCTCACGCAGGGGCTTCAGTAGATTTAGCTATTTTTTCATTACATTTAGCAGGAATTTCCTCAATTTTAGGAGCTGTAAATTTTATTACAACTGTAATTAATATACGATCTCCTGGAATTACTCTTGATCGAATACCTTTATTTGTATGATCTGTTGTAATTACAGCAGTATTATTATTATTATCATTACCAGTTTTAGCTGGAGCTATTACAATATTATTAACTGATCGAAATTTAAATACTTCATTTTTCGATCCAGCAGGAGGAGGAGACCCNNNNNNNNNNNNNNNNNNNNNN
>Anopheles daciae, Haplotype 25
AACTTTATATTTTATTTTCGGAGCTTGAGCAGGAATAGTAGGAACTTCATTAAGTATTTTAATTCGTGCTGAATTAGGACACCCTGGAGCTTTTATTGGAGATGATCAAATTTATAATGTTATTGTAACAGCCCATGCTTTTATTATAATTTTCTTTATAGTTATACCTATTATAATTGGAGGGTTTGGAAACTGATTAGTTCCTTTAATATTAGGAGCCCCAGATATGGCTTTCCCTCGAATAAATAATATAAGTTTTTGAATATTACCTCCGTCTTTAACTTTATTAATTTCTAGAAGTATAGTAGAAAATGGAGCCGGAACAGGGTGAACTGTTTATCCTCCTCTATCTTCTGGAATTGCTCACGCAGGGGCTTCAGTAGATTTAGCTATTTTTTCATTACATTTAGCAGGAATTTCCTCAATTTTAGGAGCTGTAAATTTTATTACAACTGTAATTAATATACGATCTCCTGGAATTACTCTTGATCGAATACCTTTATTTGTATGATCTGTTGTAATTACAGCAGTATTATTATTATTATCATTACCAGTTTTAGCTGGAGCTATTACAATATTATTAACTGATCGAAATTTAAATACTTCATTTTTCGATCCAGCAGGAGGAGGAGACCCAATTTTATATCAACATTTATTT
>Anopheles daciae, Haplotype 26
AACTTTATATTTTATTTTCGGAGCTTGAGCAGGAATAGTAGGAACTTCATTAAGTATTTTAATTCGTGCTGAATTAGGACACCCTGGAGCTTTTATTGGAGATGATCAAATTTATAATGTTATTGTAACAGCCCATGCTTTTATTATAATTTTCTTTATAGTTATACCTATTATAATTGGAGGATTTGGAAACTGATTAGTTCCTTTAATATTAGGAGCCCCAGATATGGCTTTCCCTCGAATAAATAATATAAGTTTTTGAATATTACCTCCGTCTTTAACTTTATTAATTTCTAGAAGTATAGTAGAAAATGGGGCCGGAACAGGGTGAACTGTTTATCCTCCTCTATCTTCTGGAATTGCTCACGCAGGGGCTTCAGTAGATTTAGCTATTTTTTCATTACATTTAGCAGGAATTTCCTCAATTTTAGGAGCTGTAAATTTTATTACAACTGTAATTAATATACGATCTCCTGGAATTACTCTTGATCGAATACCTTTATTTGTATGATCTGTTGTAATTACAGCAGTATTATTATTATTATCATTACCAGTTTTAGCTGGAGCTATTACAATATTATTAACTGATCGAAATTTAAATACTTCATTTTTCGATCCAGCAGGAGGAGGAGACCCAATTTTATATCAACATTTATTT
>Anopheles daciae, Haplotype 27
AACTTTATATTTTATTTTCGGAGCTTGAGCAGGAATAGTAGGAACTTCATTAAGTATTTTAATTCGTGCTGAATTAGGACACCCTGGAGCTTTTATTGGAGATGATCAAATTTATAATGTTATTGTAACAGCCCATGCTTTTATTATAATTTTCTTTATAGTTATACCTATTATAATTGGAGGATTTGGAAACTGATTAGTTCCTTTAATATTAGGAGCCCCAGATATGGCTTTCCCTCGAATAAATAATATAAGTTTTTGAATATTACCTCCGTCTTTAACTTTATTAATTTCTAGAAGTATAGTAGAAAATGGAGCCGGAACAGGGTGAACTGTTTATCCTCCTCTATCTTCTGGAATTGCTCACGCAGGGGCTTCAGTAGATTTAGCTATTTTTTCATTACATTTAGCAGGAATTTCCTCAATTTTAGGAGCTGTAAATTTTATTACAACTGTAATTAATATACGATCTCCTGGAATTACTCTTGATCGAATACCTTTATTTGTATGATCTGTTGTAATTACAGCAGTATTATTATTATTATCATTACCAGTTTTAGCTGGAGCTATTACAATATTATTAACTGATCGAAATTTAAATACTTCATTTTTCGACCCAGCAGGAGGAGGAGACCCAATTTTATATCAACATTTATTT
>Anopheles daciae, Haplotype 34
AACTTTATATTTTATTTTCGGAGCTTGAGCAGGAATAGTAGGAACTTCATTAAGTATTTTAATTCGTGCTGAATTAGGACACCCTGGAGCTTTTATTGGAGATGATCAAATTTATAATGTTATTGTAACAGCCCATGCTTTTATTATAATTTTCTTTATAGTTATACCTATTATAATTGGAGGATTTGGAAACTGATTAGTTCCTTTAATATTAGGAGCCCCAGATATGGCTTTCCCTCGAATAAATAATATAAGTTTTTGAATATTACCTCCGTCTTTAACTTTATTAATTTCTAGAAGTATAGTAGAAAATGGAGCCGGAACAGGGTGAACTGTTTATCCTCCTCTATCTTCTGGAATTGCTCACGCAGGGGCTTCAGTAGATTTAGCTATTTTTTCATTACATTTAGCAGGAATTTCCTCAATTTTAGGAGCTGTAAATTTTATTACAACTGTAATTAATATACGATCTCCTGGAATTACTCTTGATCGAATACCTTTATTTGTATGATCTGTTGTAATTACAGCAGTATTATTATTATTATCATTACCAGTTTTAGCTGGAGCTATTACAATATTATTAACTGATCGAAATTTAAATACTTCATTTTTCGATCCAGCAGGAGGAGGAGACCCAATTTTATATCAACATTTATTT
>Anopheles daciae, Haplotype 33
AACTTTATATTTTATTTTCGGAGCTTGAGCAGGAATAGTAGGAACTTCATTAAGTATTTTAATTCGTGCTGAATTAGGACACCCTGGAGCTTTTATTGGAGATGATCAAATTTATAATGTTATTGTAACAGCCCATGCTTTTATTATAATTTTCTTTATAGTTATACCTATTATAATTGGGGGATTTGGAAACTGATTAGTTCCTTTAATATTAGGAGCCCCAGATATGGCTTTCCCTCGAATAAATAATATAAGTTTTTGAATATTACCTCCGTCTTTAACTTTATTAATTTCTAGAAGTATAGTAGAAAATGGAGCCGGAACAGGATGAACTGTTTATCCTCCTCTATCTTCTGGAATTGCTCACGCAGGAGCTTCAGTAGATTTAGCTATTTTTTCATTACATTTAGCAGGAATTTCCTCAATTTTAGGAGCTGTAAATTTTATTACAACTGTAATTAATATACGATCTCCTGGAATTACTCTTGATCGAATACCTTTATTTGTATGATCTGTTGTAATTACAGCAGTATTATTATTATTATCATTACCAGTTTTAGCTGGAGCTATTACAATATTATTAACTGATCGAAATTTAAATACTTCATTTTTCGATCCAGCAGGAGGAGGAGACCCAANNNNNNNNNNNNNNNNNNNN
>Anopheles daciae, Haplotype 31
AACTTTATATTTTATTTTCGGAGCTTGAGCAGGAATAGTAGGAACTTCATTAAGTATTTTAATTCGTGCTGAATTAGGGCACCCTGGAGCTTTTATTGGAGATGATCAAATTTATAATGTTATTGTAACAGCCCATGCTTTTATTATAATTTTCTTTATAGTTATACCTATTATAATTGGAGGATTTGGAAACTGATTAGTTCCTTTAATATTAGGAGCTCCAGATATGGCTTTCCCTCGAATAAATAATATAAGTTTTTGAATATTACCTCCATCTTTAACTTTATTAATTTCTAGAAGTATAGTAGAAAATGGAGCCGGAACAGGGTGAACTGTTTATCCTCCTCTATCTTCTGGAATTGCTCACGCAGGAGCTTCAGTAGATTTAGCTATTTTTTCATTACATTTAGCAGGAATTTCCTCAATTTTAGGAGCTGTAAATTTTATTACAACTGTAATTAATATACGATCCCCTGGAATTACTCTTGATCGAATACCTTTATTTGTATGATCTGTTGTAATTACAGCAGTATTATTATTATTATCATTACCAGTTTTAGCTGGAGCTATTACAATATTATTAACTGATCGAAATTTAAATACTTCATTTTTCGATCCAGCAGGAGGAGGAGACCCAATTTTATATCAACATTTATTT
>Anopheles daciae, Haplotype 32
AACTTTATATTTTATTTTCGGAGCTTGAGCAGGAATAGTAGGAACTTCATTAAGTATTTTAATTCGTGCTGAATTAGGACACCCTGGAGCTTTTATTGGAGATGATCAAATTTATAATGTTATTGTAACAGCCCATGCTTTTATTATAATTTTCTTTATAGTTATACCTATTATAATTGGAGGATTTGGAAACTGATTAGTTCCTTTAATATTAGGAGCCCCAGATATGGCTTTCCCTCGAATAAATAATATAAGTTTTTGAATATTACCTCCGTCTTTAACTTTATTAATTTCTAGAAGTATAGTAGAAAATGGAGCCGGAACAGGATGAACTGTTTATCCTCCTCTATCTTCTGGAATTGCTCACGCAGGAGCTTCAGTAGATTTAGCTATTTTTTCATTACATTTAGCAGGAATTTCCTCAATTTTAGGGGCTGTAAATTTTATTACAACTGTAATTAATATACGATCCCCTGGAATTACTCTTGATCGAATACCTTTATTTGTATGATCTGTTGTAATTACAGCAGTATTATTATTATTATCATTACCAGTTTTAGCTGGAGCTATTACAATATTATTAACTGATCGAAATTTAAATACTTCATTTTTCGATCCAGCAGGAGGGGGAGACCCAATTTTATATCAACATTTATTT
>Anopheles daciae, Haplotype 36
AACTTTATATTTTATTTTCGGAGCTTGAGCAGGAATAGTAGGAACTTCATTAAGTATTTTAATTCGTGCTGAATTAGGACACCCTGGAGCTTTTATTGGAGATGATCAAATTTATAATGTTATTGTAACAGCCCATGCTTTTATTATAATTTTCTTTATAGTTATACCTATTATAATTGGAGGATTTGGAAACTGATTAGTTCCTTTAATATTAGGAGCCCCAGATATGGCTTTCCCTCGAATAAATAATATAAGTTTTTGAATATTACCTCCGTCTTTGACTTTATTAATTTCTAGAAGTATAGTAGAAAATGGAGCCGGAACAGGGTGAACTGTTTATCCTCCTCTATCCTCTGGAATTGCTCACGCAGGAGCTTCAGTAGATTTAGCTATTTTTTCATTACATTTAGCAGGAATTTCCTCAATTTTAGGAGCTGTAAATTTTATTACAACTGTAATTAATATACGATCCCCTGGAATTACTCTTGATCGAATACCTTTATTTGTATGATCTGTTGTAATTACAGCAGTATTATTATTATTATCATTACCAGTTTTAGCTGGAGCTATTACAATATTATTAACTGATCGAAATTTAAATACTTCATTTTTCGATCCAGCAGGAGGAGGAGACCCAATTTTATATCAACATTTATTT
>Anopheles daciae, Haplotype 37
AACTTTATATTTTATTTTCGGAGCTTGAGCAGGAATAGTAGGAACTTCATTAAGTATTTTAATTCGTGCTGAATTAGGACACCCTGGAGCTTTTATTGGAGATGATCAAATTTATAATGTTATTGTAACAGCCCATGCTTTTATTATAATTTTCTTTATAGTTATACCTATTATAATTGGAGGATTTGGAAACTGATTAGTTCCTTTAATATTAGGAGCCCCAGATATAGCTTTCCCTCGAATAAATAATATAAGTTTTTGAATATTACCTCCGTCTTTAACTTTATTAATTTCTAGAAGTATAGTAGAAAATGGAGCCGGAACAGGATGAACTGTTTATCCTCCTCTATCTTCTGGAATTGCTCACGCAGGAGCTTCAGTAGATTTAGCTATTTTTTCATTACATTTAGCAGGAATTTCCTCAATTTTAGGAGCTGTAAATTTTATTACAACTGTAATTAATATACGATCTCCTGGAATTACTCTTGATCGAATACCTTTATTTGTATGATCTGTTGTAATTACAGCAGTATTATTATTATTATCATTACCAGTTTTAGCTGGAGCTATTACAATATTATTAACTGATCGAAATTTAAATACTTCATTTTTCGATCCAGCAGGAGGAGGAGACCCAATTTTATATCAACATTTATTT
>Anopheles daciae, Haplotype 35
AACTTTATATTTTATTTTCGGAGCTTGAGCAGGAATAGTAGGAACTTCATTAAGTATTTTAATTCGTGCTGAATTAGGACACCCTGGAGCTTTTATTGGAGATGATCAAATTTATAATGTTATTGTAACAGCCCATGCTTTTATTATAATTTTCTTTATAGTTATACCTATTATAATTGGAGGATTTGGAAACTGATTAGTTCCTTTAATATTAGGAGCCCCAGATATGGCTTTCCCTCGAATAAATAATATAAGTTTTTGAATATTACCTCCGTCTTTAACTTTATTAATTTCTAGAAGTATAGTAGAAAATGGAGCCGGAACAGGATGAACTGTTTATCCTCCTCTATCTTCTGGAATTGCTCACGCAGGAGCTTCAGTAGATTTAGCTATTTTTTCATTACATTTAGCAGGAATTTCCTCAATTTTAGGAGCTGTAAATTTTATTACAACTGTAATTAATATACGATCCCCTGGAATTACTCTTGATCGAATACCTTTATTTGTATGATCTGTTGTAATTACAGCAGTATTATTATTATTATCATTACCAGTTTTAGCTGGAGCTATTACAATATTATTAACTGATCGAAATTTAAATACTTCATTTTTCGATCCAGCAGGAGGAGGAGACCCAATTTTATATCAACATTTATTT
>Anopheles daciae, Haplotype 39
AACTTTATATTTTATTTTCGGAGCTTGAGCAGGAATAGTAGGAACTTCATTAAGTATTTTAATTCGTGCTGAATTAGGACACCCTGGAGCTTTTATTGGAGATGATCAAATTTATAATGTTATTGTAACAGCCCATGCTTTTATTATAATTTTCTTTATAGTTATACCTATTATAATTGGAGGATTTGGAAACTGATTAGTTCCTTTAATATTAGGAGCCCCAGATATGGCTTTCCCTCGAATAAATAATATAAGTTTTTGAATATTACCTCCATCTTTAACTTTATTAATTTCTAGAAGTATAGTAGAAAATGGAGCCGGAACAGGGTGAACTGTTTATCCTCCTCTATCTTCTGGAATTGCTCACGCAGGAGCTTCAGTAGATTTAGCTATTTTTTCATTACATTTAGCAGGAATTTCCTCAATTTTAGGAGCTGTAAATTTTATTACAACTGTAATTAATATACGATCCCCTGGAATTACTCTTGATCGAATACCTTTATTTGTATGATCTGTTGTAATTACAGCAGTATTATTATTATTATCATTACCAGTTTTAGCTGGAGCTATTACAATATTATTAACTGATCGAAATTTAAATACTTCATTTTTCGATCCAGCAGGAGGAGGAGACCCAATTTTATATCAACATTTATTT
>Anopheles daciae, Haplotype 38
AACTTTATATTTTATTTTCGGAGCTTGAGCAGGAATAGTAGGAACTTCATTAAGTATTTTAATTCGTGCTGAATTAGGACACCCTGGAGCTTTTATTGGAGATGATCAAATTTATAATGTTATTGTAACAGCCCATGCTTTTATTATAATTTTCTTTATAGTTATACCTATTATAATTGGAGGATTTGGAAACTGATTAGTTCCTTTAATATTAGGAGCCCCAGATATGGCTTTCCCTCGAATAAATAATATAAGTTTTTGAATATTACCTCCGTCTTTAACTTTATTAATTTCTAGAAGTATAGTAGAAAATGGAGCCGGAACAGGGTGAACTGTTTATCCTCCTCTATCTTCTGGAATTGCTCACGCAGGAGCTTCAGTAGATTTAGCTATTTTTTCATTACATTTAGCAGGAATTTCCTCAATTTTAGGAGCTGTAAATTTTATTACAACTGTAATTAATATACGATCCCCTGGAATTACTCTTGATCGAATACCTTTATTTGTATGATCTGTTGTAATTACAGCAGTATTATTATTATTATCATTACCAGTTTTAGCTGGAGCTATTACAATATTATTAACTGATCGAAATTTAAATACTTCATTTTTCGATCCAGCAGGAGGAGGAGACCCAATTTTATATCAACATTTATTT
>Anopheles daciae, Haplotype 1
AACTTTATATTTTATTTTCGGAGCTTGAGCAGGAATAGTAGGAACTTCATTAAGTATTTTAATTCGTGCTGAATTAGGACACCCTGGAGCTTTTATTGGAGACGATCAAATTTATAATGTTATTGTAACAGCTCATGCTTTTATTATAATTTTCTTTATAGTTATACCTATTATAATTGGGGGATTTGGAAACTGATTAGTTCCTTTAATATTAGGAGCCCCAGATATAGCATTTCCTCGAATAAATAATATAAGTTTTTGAATATTACCTCCATCTTTAACTTTATTAATTTCTAGAAGTATAGTAGAAAATGGAGCCGGAACAGGGTGAACTGTTTACCCTCCTCTATCCTCTGGGATTGCCCACGCAGGAGCTTCAGTAGATTTAGCTATTTTTTCATTGCATTTAGCAGGAATTTCCTCAATTTTAGGAGCTGTAAATTTTATTACAACTGTAATTAATATACGATCTCCTGGAATTACTCTTGATCGAATACCTTTATTTGTATGATCTGTTGTAATTACAGCAGTATTATTATTATTATCATTACCAGTTTTAGCCGGAGCTATTACAATGTTATTAACTGATCGAAATTTAAATACTTCATTTTTCGACCCAGCAGGAGGAGGAGACCCAATTTTATATCAACATTTATTT
>Anopheles daciae, Haplotype 2
AACTTTATATTTTATTTTCGGAGCTTGAGCAGGAATAGTAGGAACTTCATTAAGTATTTTAATTCGTGCTGAATTAGGACACCCTGGAGCTTTTATTGGAGACGATCAAATTTATAATGTTATTGTAACAGCTCATGCTTTTATTATAATTTTCTTTATAGTTATACCTATTATAATTGGGGGATTTGGAAACTGATTAGTTCCTTTAATATTAGGGGCTCCAGATATAGCATTTCCTCGAATAAATAATATAAGTTTTTGAATATTACCCCCATCTTTAACTTTATTAATTTCTAGAAGTATAGTAGAAAATGGAGCCGGAACAGGGTGAACTGTTTACCCTCCTCTATCTTCTGGGATTGCTCACGCAGGAGCTTCAGTAGATTTAGCTATTTTTTCATTGCATTTAGCAGGAATTTCCTCAATTTTAGGAGCTGTAAATTTTATTACAACTGTAATTAATATACGATCTCCTGGAATTACTCTTGATCGAATACCTTTATTTGTATGATCTGTTGTAATTACAGCAGTATTATTATTATTATCATTACCAGTTTTAGCTGGAGCTATTACAATGTTACTAACTGATCGAAATTTAAATACTTCATTTTTCGACCCAGCAGGAGGAGGAGACCCAATTTTATATCAACATTTATTT
>Anopheles daciae, Haplotype 3
AACTTTATATTTTATTTTCGGAGCTTGAGCAGGAATAGTAGGAACTTCATTAAGTATTTTAATTCGTGCTGAATTAGGACACCCTGGAGCTTTTATTGGAGACGATCAAATTTATAATGTTATTGTAACAGCTCATGCTTTTATTATAATTTTCTTTATAGTTATACCTATTATAATTGGGGGATTTGGAAACTGATTAGTTCCTTTAATATTAGGGGCTCCAGATATAGCATTTCCTCGAATAAATAATATAAGTTTTTGAATATTACCTCCATCTTTAACTTTATTAATTTCTAGAAGTATAGTAGAAAATGGAGCCGGAACAGGGTGAACTGTTTATCCTCCTCTATCTTCTGGGATTGCTCACGCAGGAGCTTCAGTAGATTTAGCTATTTTTTCATTACATTTAGCAGGAATTTCCTCAATTTTAGGAGCTGTAAATTTTATTACAACTGTAATTAATATACGATCTCCTGGAATTACTCTTGATCGAATACCTTTATTTGTATGATCTGTTGTAATTACAGCAGTATTATTATTATTATCATTACCAGTTTTAGCTGGAGCTATTACAATGTTATTAACTGATCGAAATTTAAATACTTCATTTTTCGACCCAGCAGGAGGAGGAGACCCAATTTTATATCAACATTTATTT
>Anopheles daciae, Haplotype 4
AACTTTATATTTTATTTTCGGAGCTTGAGCAGGAATAGTAGGAACTTCATTAAGTATTTTAATTCGTGCTGAATTAGGACACCCTGGAGCTTTTATTGGAGACGATCAAATTTATAATGTTATTGTAACAGCTCATGCTTTTATTATAATTTTCTTTATAGTTATACCTATTATAATTGGGGGATTTGGAAACTGATTAGTTCCTTTAATATTAGGAGCTCCAGATATAGCATTTCCTCGAATAAATAATATAAGTTTTTGAATATTACCTCCATCTTTAACTTTATTAATTTCTAGAAGTATAGTAGAAAATGGAGCCGGAACAGGGTGAACTGTTTATCCTCCTCTATCTTCTGGGATTGCTCACGCAGGAGCTTCAGTAGATTTAGCTATTTTTTCATTGCATTTAGCAGGAATTTCCTCAATTTTAGGAGCTGTAAATTTTATTACAACTGTAATTAATATACGATCTCCTGGAATTACTCTTGATCGAATACCTTTATTTGTATGATCTGTTGTAATTACAGCAGTATTATTATTATTATCATTACCAGTTTTAGCTGGAGCTATTACAATGTTATTAACTGATCGAAATTTAAATACTTCATTTTTCGACCCAGCAGGAGGAGGAGACCCAATTTTATATCAACATTTATTT
>Anopheles messeae, Haplotype 2
AACTTTATATTTTATTTTCGGAGCTTGAGCAGGAATAGTAGGAACTTCATTAAGTATTTTAATTCGTGCTGAATTAGGACACCCTGGAGCTTTTATTGGAGACGATCAAATTTATAATGTTATTGTAACAGCTCATGCTTTTATTATAATTTTCTTTATAGTTATACCTATTATAATTGGAGGATTTGGAAACTGATTAGTTCCTTTAATATTAGGAGCTCCAGATATAGCATTTCCTCGAATAAATAATATAAGTTTTTGAATATTACCCCCATCTTTAACTTTATTAATTTCTAGAAGTATAGTAGAAAATGGAGCCGGAACAGGGTGAACTGTTTATCCTCCTCTATCTTCTGGGATTGCTCACGCAGGAGCTTCAGTAGATTTAGCTATTTTTTCATTGCATTTAGCAGGAATTTCCTCAATTTTAGGAGCTGTAAATTTTATTACAACTGTAATTAATATACGATCTCCTGGAATTACTCTTGATCGAATACCTTTATTTGTATGATCTGTTGTAATTACAGCAGTATTATTATTATTATCATTACCAGTTTTAGCTGGAGCTATTACAATGTTATTAACTGATCGAAATTTAAATACTTCATTTTTCGACCCAGCAGGAGGAGGAGACCCAATTTTATATCAACATTTATTT
>Anopheles daciae, Haplotype 6
AACTTTATATTTTATTTTCGGAGCTTGAGCAGGAATAGTAGGAACTTCATTAAGTATTTTAATTCGTGCTGAATTAGGACACCCTGGAGCTTTTATTGGAGACGATCAAATTTATAATGTTATTGTAACAGCTCATGCTTTTATTATAATTTTCTTTATAGTTATACCTATTATAATTGGAGGATTTGGAAACTGATTAGTTCCTTTAATATTAGGAGCTCCAGATATAGCATTTCCTCGAATAAATAATATAAGTTTTTGAATATTACCTCCATCTTTAACTTTATTAATTTCTAGAAGTATAGTAGAAAATGGAGCCGGAACAGGGTGAACTGTTTATCCTCCTCTATCTTCTGGGATTGCTCACGCAGGAGCTTCAGTAGATTTAGCTATTTTTTCATTGCATTTAGCAGGAATTTCCTCAATTTTAGGAGCTGTAAATTTTATTACAACTGTAATTAATATACGATCTCCTGGAATTACTCTTGATCGAATACCTTTATTTGTATGATCTGTTGTAATTACAGCAGTATTATTATTATTATCATTACCAGTTTTAGCTGGAGCTATTACAATGTTATTAACTGATCGAAATTTAAATACTTCATTTTTCGACCCAGCAGGAGGAGGAGACCCAATTTTATATCAACATTTATTT
>MK402896, Anopheles claviger
TACATTATATTTTATTTTTGGGGCATGGGCAGGAATAGTCGGAACTTCATTAAGAATTTTAATTCGAGCTGAATTAGGTCATCCAGGAGCTTTCATTGGAGATGATCAAATTTATAATGTAATTGTTACAGCTCACGCTTTTATTATAATTTTTTTTATAGTTATACCAATTATAATTGGAGGATTTGGAAATTGATTAGTACCTTTAATGTTAGGAGCCCCAGATATGGCATTCCCACGAATAAATAATATAAGATTTTGAATACTTCCCCCCTCATTAACATTACTGATTTCTAGAAGTATAGTAGAAAATGGAGCTGGGACAGGGTGAACTGTATACCCCCCTCTTTCATCAGGGATTGCTCACGCTGGGGCATCAGTAGATTTAGCTATTTTTTCTTTACATTTAGCTGGAATTTCATCAATTTTAGGGGCAGTAAATTTTATTACAACAGTTATTAATATACGATCTCCTGGAATTACATTAGATCGTATACCTTTATTTGTTTGATCAGTTGTAATTACAGCAGTATTATTACTTTTATCTTTACCAGTTTTAGCTGGGGCAATCACTATATTATTAACTGATCGTAATTTAAATACTTCCTTTTTTGACCCTGCTGGAGGAGGAGACCCAATTTTATACCAACATTTATTT
>MK402867, Anopheles algeriensis
TACTTTATATTTTATTTTTGGGGCTTGAGCAGGAATAGTTGGTACATCATTAAGAATTTTAATCCGAGCTGAATTAGGGCACCCAGGAGCTTTTATTGGAGACGACCAAATTTATAATGTTATTGTAACAGCTCATGCATTTATTATAATTTTTTTTATAGTAATACCTATTATAATTGGAGGATTTGGAAATTGATTAGTTCCATTAATATTAGGAGCCCCCGATATAGCTTTCCCTCGAATAAATAATATAAGATTTTGAATATTACCCCCTTCATTAACTCTTTTAATTTCAAGAAGTATAGTAGAAAATGGAGCTGGAACAGGTTGAACAGTTTATCCCCCCTTATCTTCAGGGATTGCTCATGCTGGTGCTTCTGTTGATTTAGCTATTTTTTCTTTACATTTAGCAGGTATTTCATCTATTTTAGGGGCTGTAAATTTTATTACAACAGTTATTAATATACGTTCGCCCGGAATTACACTAGATCGTATACCTTTATTTGTTTGATCAGTTGTAATTACAGCTATTTTATTATTATTATCATTACCTGTTTTAGCCGGAGCTATTACTATACTATTAACAGATCGAAATCTTAATACTTCCTTTTTTGACCCTGCGGGAGGTGGAGATCCAATTTTATATCAACATTTATTT
