# Supplementary material for: DNA identification of species of the Anopheles maculipennis complex and first record of An. daciae in Belgium
Source: Med Vet Entomol. 2021 May 5;35(3):442–50. doi: 10.1111/mve.12519 (PMC8453948; doi:10.1111/mve.12519)
Supplement: Supplementary file 2 — Appendix S2. Generated ITS2 haplotypes aligned using ClustalW in Geneious® Prime. [file MVE-35-442-s001.fasta]

>Anopheles atroparvus
ATGAAGACCGCAGCTAAATGCGCGTCACAATGTGAACTGCAGGACACATGAACACCGATAAGTTGAACGCATATTGCGCATCGTGCGACACAGCTCGATGTACACATTTTTGAGTGCCCATATTTGATCATA---ACCCAAGC------------CAAACGGCGTACCTC--------------------------ACCGTACGTGGA-GTTGATGAAAGGGTCTGGATACGCCATCCT--------TTCTCTTGCATCGAAGTCGTAGCGTGTAGCAACCCCAGGTTTCAA-------------------------------------CTTGCAAAGTGGCCATGGGGCTGACACCTCACCACCAT-----------------------------------------CAGCGTGCT---GTGTAGCGT--GTTCGGC-CC--AGTTCGGTCATCGTGAGGCGTTA------------------CCTAACGGAGAAGCACCAGCTGCTGCGTGTATCTCATGGTT-ACCCCCAACCATAGCAGCAGAGATACAAGACCAGCTCCTAGCAGCGGGAGCT------------CATGGGTCTCAAATAATGTGA
>Anopheles maculipennis s.s.
ATGAAGACCGCAGCTAAATGCGCGTCACAATGTGAACTGCAGGACACATGAACACCGATAAGTTGAACGCATATTGCGCATCGTGCGACACAGCTCGATGTACACATTTTTGAGTGCCTATATTTG---------ACCCAGGT------------CAAACTACGTACCTC--------------------------CGGGTACGTGCATGATGATGAAAGAGTTTGGA-ACACCATCC---------TTCTCTTGCATTGAAAACGCAGCGTGTAGCAACCCCAGGTTTCAA-------------------------------------CTTGCAAAGTGGCCATGGGGCTGACACCTCACCACCAT-----------------------------------------CAGCGTGCT---GTGTAGCGT--GTTCGGC-CC--AGTTCGGTCATCGTGAGGCGTTA------------------CCTAACGGGGAGGCACACACTGTTGCGCGTATCTCATGGTT---ACCCAACCATAGCAGCAGAGATACAACACCGGCTCCTAGTAGCC------------------CATGGGCCTCAAATAATGTGT
>Anopheles messeae
ATGAAGACCGCAGCTAAATGCGCGTCACAATGTGAACTGCAGGACACATGAACACCGATAAGTTGAACGCATATTGCGCATCGTGCGACACAGCTCGATGTACACATTTTTGAGTGCCCATATTTGACCC-----ATTCAAGT------------CAAACTACGTACCTC--------------------------CGTGTACGTGCATGATGATGAAAGAGTTTGGA-ACACCTTCC---------TTCTCTTGCATTGAAAGCGCAGCGTGTAGCAACCCCAGGTTTCAA-------------------------------------CTTGCAAAGTGGCCATGGGGCTGACACCTCACCACCAT-----------------------------------------CAGCGTGCT---GTGTAGCGT--GTTCGGC-CC--AGTAAGGTCATCGTGAGGCGTCA------------------CCTAACGGGGAAGCACACACTGTTGCGCGTATCTCGTGGTTCTAACCCAACCATAGCAGCAGAGGTACAAGACCAGCTCCTAGCGGCGGGAGCT------------CATGGGCCTCAAATAATGTGT
>Anopheles daciae
ATGAAGACCGCAGCTAAATGCGCGTCACAATGTGAACTGCAGGACACATGAACACCGATAAGTTGAACGCATATTGCGCATCGTGCGACACAGCTCGATGTACACATTTTTGAGTGCCCATATTTGACCC-----ATTCAAGT------------CAAACTACGTACCTC--------------------------CGTGTACGTGCATGATGATGAAAGAGTTTGGA-ACACCATCC---------ATTTCTTGCATTGAAAGCGCAGCGTGTAGCAACCCCAGGTTTCAA-------------------------------------CTTGCAAAGTGGCCATGGGGCTGACACCTCACCACCAT-----------------------------------------CAGCGTGCT---GTGTAGCGT--GTTCGGC-CC--AGTAAGGTCATCGTGAGGCGTCA------------------CCTAACGGGGAAGCACACACTGTTGCGCGTATCTCGTGGTTCTAACCCAACCATAGCAGCAGAGATACAAGACCAGCTCCTAGCCGCGGGAGCT------------CATGGGCCTCAAATAATGTGT
>MK412758, Anopheles algeriensis
NNNNNNNNNNNNNNNNNNNNNNNNNNNNNNNNNNNNNNNNNNNNNNNNNNAACACCGACAAGTTGAACGCATATTGCGCATCGTGCGACCCAGCACGATGTACACATTTTTGAGTGCCTATATTTATCCTACTATATTCAACTACGCCACGGACACGCGTCGCGCACCCCTGACCCGGGTGTGTGATGTTGTGTGTTGTGCGCGTGCATACTGACGC----GTT--GA-GCAA-----------------TCAAACGTCGAACAC----CGAGTCGTGTTCTCCAGCCGCAT------------GT------------------GTGCTCTCGC-TAGCGTGCCCCAGGCCAACACCTCACCAACGCGCCAACGATCCGCAACCGGATCGCCATGTGGACCGGGTGTCCCGCGCACC---GGTCAGAAT--GTTCGGT-CTGAAGCGCCGCCCGCGAGAACAATTAAGCCTAGCCGCACGCATGTACAGCGCAAACAGGCCGACCACCGCACATCGCCGGTGGTTGGTTTGGTGCTGGGTTGGCAGAACCACACACGTACTCTCCCCCTATGTGATATAGAAGCAAGTGAAGTAGGCCTCAAATAATGTGT
>DQ229313, Anopheles claviger
NNNNNNNNNNNNNNNNNNNNCGCGTCAGAATGTGAACTGCAGGACACATGAACACCGACAAGTTGAACGCATATTGCGCATCGTGCGAC-CAGCACGGTGTACACATTTTTGAGTGCCTATATTTATCCTTC---ATTCAACT-----------GCGCGCTGCGTGCT---------GGTGTAACAAACCGCGCGACA-GCGTGCGCCCACTGATGC----GTT--GT-GCAACCGCCCGCCGCGGTAGCGCAAACATTGAATAC----CGAAGCGTGTTTTCCGGTCACATAACGAGATGTGCTTGTGTCTTCCAACGGCACAGTGCACTTGC-TAGCGTGCCCCGGGCCAACACCTCACCGACGT-----------------------------------------TAGCGCGTTCGCGTGT-GCGTGTGCTCGGC-CCGAAGTGCCGC---CGCGAGCTGCTG-------------------------------------CTGCAATCTCTCTCCGGTGTGC--------------GTACCAGATAAACGC------TTTCTCACGACACGA---AGAAAAAACCTCAGTAGGCCTCAAATAATGTGT
>MK412752, Anopheles plumbeus
NNNNNNNNNNNNNNNNNNNNNNNNNNNNNNNNNNNNNNNNNNNNNNNNNNACCATTGATAAGTTGAACGCATATTGCGCATCGTGCGACACAGCATGATGCACACATTTTTGAGTGCCTATATTTATACTATC--ATTCAACT-----------ACGAGGTGGGGCCCCC-----------------GCCGGGTTCCAT-CGCGTGCATATTGATGC----GTT--GA----CCTTCTGCTAGCAGAATCTCAAACATTCAAAAC----CGCGTAGCATGTTCTCGCATCTGGGTGGCTTCGGCCT------------------ACCCGCTTGC-TTGCGTGTGCCAGTCCAACGCCTCACCAACGT--------------------------------------------CCCGTT---GGATCGTGTGCGTTCGGTACTGGAGT--------------------------------------------------------ACTGCAGCTTGCAGCAGGAT-----------------GTAGCAGAACGGCAA-----------CACGCCAAGACCGGGGAAAGAT---AGTAGGCCTCAAATAATGTGT
